# Supplementary material for: Integrating DNA Methylation and Gene Expression Data in the Development of the Soybean-Bradyrhizobium N2-Fixing Symbiosis
Source: Front Microbiol. 2016 Apr 22;7:518. doi: 10.3389/fmicb.2016.00518 (PMC4840208; doi:10.3389/fmicb.2016.00518)
Supplement: Supplementary file 3 [file DataSheet1.XLSX]

## Sheet: CAYNNNNNNTCTC_diff_methylation_
number	locus_tag	product	bl_number_y	start	end	motifs_coding	motifs_utr	mods_coding_a	mods_coding_b	mods_utr_a	mods_utr_b	delta_utr	delta_coding	logFC	adj.P.Val	n_homologs	symbiosis_region	query	KEGG_level1	KEGG_level2	KEGG_level3	KEGG_level4
0	AAV28_23430	FAD-binding molybdopterin dehydrogenase	blr5210	5084164	5085180	0	0	0	0	0	0	0	0	0.925747	0.00630004		FALSE	AAV28_23430	Metabolism	Nucleotide Metabolism	00230 Purine metabolism [PATH:ko00230]	yagR; xanthine dehydrogenase YagR molybdenum-binding subunit [EC:1.17.1.4]
1	AAV28_23435	aldehyde oxidase	blr5211	5085188	5087395	0	0	0	0	0	0	0	0	0.714635	0.0046352	0	FALSE	AAV28_23435	Metabolism	Nucleotide Metabolism	00230 Purine metabolism [PATH:ko00230]	xdhB; xanthine dehydrogenase large subunit [EC:1.17.1.4]
2	AAV28_23125	multidrug MFS transporter	blr5151	5025366	5026787	0	0	0	0	0	0	0	0	-0.640879	0.475014	1	FALSE	AAV28_23125
3	AAV28_23120	cytochrome C-552	blr5150	5024948	5025286	0	0	0	0	0	0	0	0	-0.346305	0.0468925	2	FALSE	AAV28_23120
4	AAV28_35800	hypothetical protein	blr4954	7685175	7685669	0	0	0	0	0	0	0	0	0.378584	0.0650369	0	FALSE	AAV28_35800
5	AAV28_27320	uroporphyrinogen III synthase	blr5956	5870002	5870841	0	0	0	0	0	0	0	0	-0.726392	0.0273833	3	FALSE	AAV28_27320
6	AAV28_32275	hydrogenase accessory protein	bll6937	6952741	6953187	0	0	0	0	0	0	0	0	1.06389	0.000401515	1	FALSE	AAV28_32275
7	AAV28_35805	carboxylesterase	blr7622	7685779	7686708	0	0	0	0	0	0	0	0	-0.966036	0.000719735	1	FALSE	AAV28_35805
8	AAV28_32270	hydrogenase accessory protein HypB	bll6936	6951881	6952744	1	0	1	1	0	0	0	0	1.11879	0.0329954		FALSE	AAV28_32270
9	AAV28_27325	peroxiredoxin	bll5957	5870859	5871539	0	0	0	0	0	0	0	0	0.82257	0.000419508	0	FALSE	AAV28_27325
10	AAV28_03190	septum formation inhibitor Maf	blr1259	692526	693155	0	0	0	0	0	0	0	0	-0.0830041	0.619455	3	FALSE	AAV28_03190
11	AAV28_03195	DNA gyrase inhibitor	bsr1260	693322	693504	0	0	0	0	0	0	0	0	0.455059	0.0315519	7	FALSE	AAV28_03195
12	AAV28_41225	Crp/Fnr family transcriptional regulator	blr0396	8853677	8854384	0	0	0	0	0	0	0	0	0.409529	0.0389065	1	FALSE	AAV28_41225
13	AAV28_13090	Heme/copper-type cytochrome/quinol oxidase, subunit 3	blr3212	2870230	2870805	0	0	0	0	0	0	0	0	-0.522733	0.0171746	1	FALSE	AAV28_13090	Metabolism	Energy Metabolism	00910 Nitrogen metabolism [PATH:ko00910]	norD; nitric-oxide reductase NorD protein [EC:1.7.99.7]
14	AAV28_41220	Crp/Fnr family transcriptional regulator	blr0395	8852783	8853493	0	0	0	0	0	0	0	0	-1.64083	7.49625e-06	1	FALSE	AAV28_41220
15	AAV28_31075	AraC family transcriptional regulator	bll6698	6687409	6688242	0	0	0	0	0	0	0	0	-0.00837771	0.294691	1	FALSE	AAV28_31075
16	AAV28_13095	hypothetical protein	bsr3213	2870805	2871068	0	0	0	0	0	0	0	0	-0.772681	0.118538		FALSE	AAV28_13095
17	AAV28_03990	glycerol kinase	blr1410	855496	856998	0	0	0	0	0	0	0	0	-0.106709	0.434155	8	FALSE	AAV28_03990	Metabolism	Lipid Metabolism	00561 Glycerolipid metabolism [PATH:ko00561]	E1.1.1.6, gldA; glycerol dehydrogenase [EC:1.1.1.6]
18	AAV28_03995	GCN5 family acetyltransferase	blr1411	857241	857834	0	0	0	0	0	0	0	0	-1.23389	0.000195075	39	FALSE	AAV28_03995
19	AAV28_37895	iron transporter	bll8038	8138971	8140281	0	0	0	0	0	0	0	0	0.946465	0.00382044	1	FALSE	AAV28_37895
20	AAV28_37890	porin	blr8037	8137610	8138974	0	0	0	0	0	0	0	0	-0.558454	0.0256542	1	FALSE	AAV28_37890
21	AAV28_18030	calpastatin	bll4197	3957124	3957564	0	0	0	0	0	0	0	0	-0.60791	0.000545218	3	FALSE	AAV28_18030
22	AAV28_18035	hypothetical protein	blr4198	3957757	3958707	0	0	0	0	0	0	0	0	-1.06951	4.71385e-05	3	FALSE	AAV28_18035
23	AAV28_00315	transcriptional regulator	bll0696	62584	63516	0	0	0	0	0	0	0	0	-0.230541	0.213713	1	FALSE	AAV28_00315
24	AAV28_04345	sulfite reductase	blr1479	932254	933909	0	0	0	0	0	0	0	0	-3.18952	1.2847e-07	0	FALSE	AAV28_04345	Metabolism	Energy Metabolism	00920 Sulfur metabolism [PATH:ko00920]	cysH; phosphoadenosine phosphosulfate reductase [EC:1.8.4.8]
25	AAV28_00310	MFS transporter	bll0695	60843	62258	0	0	0	0	0	0	0	0	-2.03173	5.34114e-06	143	FALSE	AAV28_00310
26	AAV28_04340	hypothetical protein	blr1478	931917	932225	0	0	0	0	0	0	0	0	-1.81912	3.68367e-06		FALSE	AAV28_04340
27	AAV28_01040	aldehyde dehydrogenase	blr0841	222213	224504	0	0	0	0	0	0	0	0	-0.265812	0.336797		FALSE	AAV28_01040
28	AAV28_01045	phosphohydrolase	blr0842	224904	225998	0	1	0	0	1	1	0	0	-0.675318	0.00163628	48	FALSE	AAV28_01045
29	AAV28_35900	cupin	bll7641	7705002	7705607	1	1	1	1	1	1	0	0	1.2658	0.0022038	2	FALSE	AAV28_35900
30	AAV28_05560	hydrogenase	bsr1725	1212533	1212823	0	0	0	0	0	0	0	0	0.904617	0.00345294	0	TRUE	AAV28_05560
31	AAV28_05565	hypothetical protein	blr1726	1213007	1213399	0	0	0	0	0	0	0	0	5.37624	1.01908e-05	2	TRUE	AAV28_05565
32	AAV28_35905	hypothetical protein	bll7642	7706212	7707300	0	0	0	0	0	0	0	0	0.446169	0.158273	1	FALSE	AAV28_35905
33	AAV28_24470	50S ribosomal protein L10	bll5412	5276474	5276992	0	0	0	0	0	0	0	0	-0.941168	0.000880466	12	FALSE	AAV28_24470	Genetic Information Processing	Translation	03010 Ribosome [PATH:ko03010]	RP-L9, rplI; large subunit ribosomal protein L9
34	AAV28_24475	2-hydroxyacid dehydrogenase	bll5413	5277574	5278527	0	0	0	0	0	0	0	0	0.227119	0.287798	2	FALSE	AAV28_24475
35	AAV28_18355	XapX domain-containing protein	bsr4258	4010150	4010434	0	0	0	0	0	0	0	0	1.3258	4.60397e-05	0	FALSE	AAV28_18355
36	AAV28_35555	SAM-dependent methlyltransferase	blr7575	7629417	7630217	0	0	0	0	0	0	0	0	-0.591869	0.00595206	2	FALSE	AAV28_35555
37	AAV28_18350	chloroperoxidase	blr4257	4009490	4010134	0	0	0	0	0	0	0	0	0.997569	0.00212861	1	FALSE	AAV28_18350
38	AAV28_34605	hypothetical protein	bsr7384	7443008	7443202	0	0	0	0	0	0	0	0	-2.71927	1.07041e-05	50	FALSE	AAV28_34605
39	AAV28_10160	FAD-dependent oxidoreductase	bll2633	2200995	2202299	0	0	0	0	0	0	0	0	-0.773063	0.000209925	1	FALSE	AAV28_10160
40	AAV28_12325	hypothetical protein	blr3063	2700338	2701666	0	0	0	0	0	0	0	0	0.164824	0.559226	1	FALSE	AAV28_12325
41	AAV28_34600	hypothetical protein	bsr7383	7442268	7442462	0	0	0	0	0	0	0	0	0.493852	0.0992711	1	FALSE	AAV28_34600
42	AAV28_10165	ABC transporter substrate-binding protein	bll2634	2202335	2203288	0	0	0	0	0	0	0	0	-0.349519	0.0292946	1	FALSE	AAV28_10165	Environmental Information Processing	Membrane Transport	02010 ABC transporters [PATH:ko02010]	cmpD; bicarbonate transport system ATP-binding protein [EC:3.6.3.-]
43	AAV28_35550	glycosyl transferase family A	bll7574	7627982	7629010	0	0	0	0	0	0	0	0	0.578649	0.00604927	2	FALSE	AAV28_35550
44	AAV28_25875	ABC transporter ATP-binding protein	blr5674	5553098	5553838	0	0	0	0	0	0	0	0	-0.557091	0.00141195		FALSE	AAV28_25875	Environmental Information Processing	Membrane Transport	02010 ABC transporters [PATH:ko02010]	livG; branched-chain amino acid transport system ATP-binding protein
45	AAV28_20805	excinuclease ABC subunit A	blr4702	4526253	4529228	0	0	0	0	0	0	0	0	-0.655017	0.00320555	3	FALSE	AAV28_20805	Genetic Information Processing	Replication and Repair	03420 Nucleotide excision repair [PATH:ko03420]	mfd; transcription-repair coupling factor (superfamily II helicase) [EC:3.6.4.-]
46	AAV28_25870	branched-chain amino acid ABC transporter ATP-binding protein	blr5673	5552268	5553101	0	0	0	0	0	0	0	0	-0.210256	0.293813		FALSE	AAV28_25870
47	AAV28_20800	membrane protein	blr4701	4525201	4525953	0	0	0	0	0	0	0	0	-2.56416	3.90742e-07	7	FALSE	AAV28_20800
48	AAV28_01595	diguanylate cyclase	blr0951	356890	358584	1	0	1	1	0	0	0	0	-0.294236	0.253146	2	FALSE	AAV28_01595
49	AAV28_21170	hypothetical protein	bll4776	4610367	4611338	0	0	0	0	0	0	0	0	-0.290093	0.109473	13	FALSE	AAV28_21170
50	AAV28_01265	ABC transporter permease	bll0883	277537	278658	0	0	0	0	0	0	0	0	-0.578822	0.0244467		FALSE	AAV28_01265	Environmental Information Processing	Membrane Transport	02010 ABC transporters [PATH:ko02010]	livH; branched-chain amino acid transport system permease protein
51	AAV28_21175	threonine synthase	bll4777	4611547	4612788	0	0	0	0	0	0	0	0	-0.63619	0.00199136	2	FALSE	AAV28_21175
52	AAV28_01590	hypothetical protein	bsl0950	356408	356668	0	0	0	0	0	0	0	0	-0.309482	0.0752757	2	FALSE	AAV28_01590
53	AAV28_01260	diguanylate cyclase	bll0882	274253	277363	0	0	0	0	0	0	0	0	0.178813	0.45962	1	FALSE	AAV28_01260
54	AAV28_39290	hypothetical protein	bll0005	8429889	8430212	0	0	0	0	0	0	0	0	0.794897	0.00111604	2	FALSE	AAV28_39290
55	AAV28_30650	esterase	bll6614	6608801	6609514	0	0	0	0	0	0	0	0	0.481915	0.00457486	2	FALSE	AAV28_30650
56	AAV28_39295	ribonucleotide-diphosphate reductase subunit beta	bll0006	8430434	8431507	1	0	1	0	0	0	0	1	0.764373	0.000451395		FALSE	AAV28_39295
57	AAV28_30655	hypothetical protein	bll6615	6609585	6610013	1	0	1	0	0	0	0	1	0.0953981	0.759641	2	FALSE	AAV28_30655
58	AAV28_30385	hypothetical protein	blr0105	6547664	6548080	0	0	0	0	0	0	0	0	0.0535208	0.277068	2	FALSE	AAV28_30385
59	AAV28_30380	ATPase AAA	blr6561	6544996	6547569	0	0	0	0	0	0	0	0	-0.804301	0.000956699	2	FALSE	AAV28_30380
60	AAV28_34540	hypothetical protein	bsl7372	7429325	7429540	0	0	0	0	0	0	0	0	-0.275102	0.172125	1	FALSE	AAV28_34540
61	AAV28_34545	hypothetical protein	blr7373	7429686	7430198	0	0	0	0	0	0	0	0	0.317759	0.46857	1	FALSE	AAV28_34545
62	AAV28_14260	6-carboxyhexanoate--CoA ligase	blr3446	3133911	3136034	0	0	0	0	0	0	0	0	0.758492	0.003261	0	FALSE	AAV28_14260
63	AAV28_14265	ABC transporter permease	blr3447	3136098	3137315	0	0	0	0	0	0	0	0	0.506942	0.202188	1	FALSE	AAV28_14265
64	AAV28_10295	cell envelope protein	blr2659	2227997	2229406	0	0	0	0	0	0	0	0	0.64706	0.00248939	1	FALSE	AAV28_10295
65	AAV28_04960	transposase	bll2117	1085038	1085343	0	1	0	0	1	1	0	0	-0.158684	0.367797	20	TRUE	AAV28_04960
66	AAV28_10290	hypothetical protein	blr2658	2226787	2227680	0	0	0	0	0	0	0	0	-0.412089	0.0212727	96	FALSE	AAV28_10290
67	AAV28_04965	hypothetical protein	blr1610	1085855	1086643	0	0	0	0	0	0	0	0	0.671153	0.000824843	20	TRUE	AAV28_04965
68	AAV28_36765	transcriptional regulator	blr7813	7882754	7883431	0	0	0	0	0	0	0	0	-0.312743	0.428637	2	FALSE	AAV28_36765
69	AAV28_36760	RNA polymerase sigma 70	blr7812	7881648	7882517	0	0	0	0	0	0	0	0	-0.429716	0.0453359	1	FALSE	AAV28_36760	Genetic Information Processing	Transcription	03020 RNA polymerase [PATH:ko03020]	fliA; RNA polymerase sigma factor for flagellar operon FliA
70	AAV28_31385	hypothetical protein	bll4008	6761314	6761502	0	0	0	0	0	0	0	0	0.768495	0.00740121		FALSE
71	AAV28_31380	hypothetical protein	bll6757	6760638	6761321	0	0	0	0	0	0	0	0	0.710066	0.00875898		FALSE	AAV28_31380
72	AAV28_37640	secretion protein HlyD	bll7986	8088354	8089592	2	0	2	2	0	0	0	0	1.30057	0.000233946	0	FALSE	AAV28_37640
73	AAV28_39075	transposase		8378211	8379584	1	0	1	0	0	0	0	1			2	FALSE
74	AAV28_30035	hypothetical protein	bll6495	6469647	6470741	1	0	1	1	0	0	0	0	0.820361	0.00520538	1	FALSE	AAV28_30035
75	AAV28_39070	hypothetical protein	blr8269	8377598	8377999	0	0	0	0	0	0	0	0	0.149688	0.477438	1	FALSE	AAV28_39070
76	AAV28_30030	oxidoreductase	bll6494	6468529	6469380	0	0	0	0	0	0	0	0	0.0304611	0.774511	1	FALSE	AAV28_30030
77	AAV28_28205	hypothetical protein	bll6134	6067467	6067994	0	0	0	0	0	0	0	0	1.08424	0.0026752	3	FALSE	AAV28_28205
78	AAV28_28200	hypothetical protein	bll6133	6066845	6067420	0	0	0	0	0	0	0	0	0.578027	0.0125908	1	FALSE	AAV28_28200
79	AAV28_37645	peptide ABC transporter permease	bll7987	8089595	8091958	0	0	0	0	0	0	0	0	0.112816	0.555111	0	FALSE	AAV28_37645
80	AAV28_20770	potassium transport protein Kup	blr4695	4516857	4518710	0	0	0	0	0	0	0	0	-1.7197	1.4965e-06		FALSE	AAV28_20770
81	AAV28_20775	DNA gyrase subunit A	bll4696	4518834	4521563	1	0	1	1	0	0	0	0	1.02446	6.20779e-05	2	FALSE	AAV28_20775
82	AAV28_13125	DeoR faimly transcriptional regulator	blr3219	2876545	2877495	0	0	0	0	0	0	0	0	-0.24923	0.167951	0	FALSE	AAV28_13125
83	AAV28_13120	hydrolase	blr3218	2875876	2876538	0	0	0	0	0	0	0	0	-0.0926707	0.578915	1	FALSE	AAV28_13120
84	AAV28_12295	2-amino-4-hydroxy-6- hydroxymethyldihydropteridine pyrophosphokinase	bll3057	2695446	2695937	0	0	0	0	0	0	0	0	0.0454265	0.371795	0	FALSE	AAV28_12295	Metabolism	Metabolism of Cofactors and Vitamins	00790 Folate biosynthesis [PATH:ko00790]	folB; dihydroneopterin aldolase [EC:4.1.2.25]
85	AAV28_12290	methylmalonyl-CoA mutase	bll3056	2693493	2695364	0	0	0	0	0	0	0	0	-1.4002	0.000118007	1	FALSE	AAV28_12290	Metabolism	Carbohydrate Metabolism	00630 Glyoxylate and dicarboxylate metabolism [PATH:ko00630]	MCEE; methylmalonyl-CoA epimerase [EC:5.1.99.1]
86	AAV28_27920	ABC transporter substrate-binding protein	blr6078	6014804	6015979	0	0	0	0	0	0	0	0	-0.386746	0.0768305	2	FALSE	AAV28_27920	Environmental Information Processing	Membrane Transport	02010 ABC transporters [PATH:ko02010]	aotP; arginine/ornithine transport system ATP-binding protein [EC:3.6.3.-]
87	AAV28_06065	hypothetical protein	bsl1828	1298111	1298332	0	0	0	0	0	0	0	0	0.109245	0.542423	24	TRUE	AAV28_06065
88	AAV28_06060	hypothetical protein		1297866	1298108	0	0	0	0	0	0	0	0			7	TRUE	AAV28_06060
89	AAV28_27925	cupin	blr6079	6016007	6016462	0	0	0	0	0	0	0	0	-1.77747	3.38034e-06	0	FALSE	AAV28_27925
90	AAV28_10830	universal stress protein UspA	blr2761	2358881	2359714	0	1	0	0	1	1	0	0	-0.826858	0.000187778	1	FALSE	AAV28_10830
91	AAV28_37380	ABC transporter permease	bll7932	8027218	8028093	0	0	0	0	0	0	0	0	0.304652	0.269614	2	FALSE	AAV28_37380	Environmental Information Processing	Membrane Transport	02010 ABC transporters [PATH:ko02010]	livK; branched-chain amino acid transport system substrate-binding protein
92	AAV28_09870	phosphoribulokinase	blr2582	2143649	2144524	0	0	0	0	0	0	0	0	0.37652	0.0510126	0	FALSE	AAV28_09870	Metabolism	Energy Metabolism	00710 Carbon fixation in photosynthetic organisms [PATH:ko00710]	E5.3.1.6B, rpiB; ribose 5-phosphate isomerase B [EC:5.3.1.6]
93	AAV28_37385	ABC transporter	blr7933	8028355	8029104	0	0	0	0	0	0	0	0	-0.0813031	0.642204	2	FALSE	AAV28_37385
94	AAV28_10835	transcriptional regulator	blr2762	2359753	2360178	0	0	0	0	0	0	0	0	0.336404	0.0366725	1	FALSE	AAV28_10835
95	AAV28_09875	transketolase	blr2583	2144541	2146559	0	0	0	0	0	0	0	0	0.0885553	0.561259	0	FALSE	AAV28_09875	Metabolism	Carbohydrate Metabolism	00030 Pentose phosphate pathway [PATH:ko00030]	rpe, RPE; ribulose-phosphate 3-epimerase [EC:5.1.3.1]
96	AAV28_31920	flagellin	bll6866	6881984	6882925	0	0	0	0	0	0	0	0	-2.89778	8.81293e-08	4	FALSE	AAV28_31920	Environmental Information Processing	Signal Transduction	02020 Two-component system [PATH:ko02020]	flhC; flagellar transcriptional activator FlhC
97	AAV28_31925	flagellar biosynthetic protein flip	bll6867	6883191	6883931	0	0	0	0	0	0	0	0	0.277564	0.260762		FALSE	AAV28_31925	Cellular Processes	Cell Motility	02040 Flagellar assembly [PATH:ko02040]	fliQ; flagellar biosynthetic protein FliQ
98	AAV28_17465	hypothetical protein	blr4087	3840113	3841000	0	0	0	0	0	0	0	0	-1.90883	1.92475e-06	1	FALSE	AAV28_17465
99	AAV28_17460	aminodeoxychorismate lyase	blr4086	3838720	3839997	0	0	0	0	0	0	0	0	-1.01485	2.18432e-05	3	FALSE	AAV28_17460
100	AAV28_35230	hypothetical protein	bll7511	7565612	7565917	0	0	0	0	0	0	0	0	-1.71578	2.66666e-05	2	FALSE	AAV28_35230
101	AAV28_35235	hypothetical protein	bll7512	7566634	7566927	0	0	0	0	0	0	0	0	0.429271	0.0766253	2	FALSE
102	AAV28_16735	hypothetical protein	blr3944	3697325	3697870	0	0	0	0	0	0	0	0	-0.0424783	0.901871	1	FALSE	AAV28_16735
103	AAV28_32710	ACR family transporter	bll7019	7051706	7054852	0	0	0	0	0	0	0	0	0.205936	0.459303		FALSE	AAV28_32710
104	AAV28_12470	ArsR family transcriptional regulator	bll3090	2726269	2726595	0	0	0	0	0	0	0	0	0.591772	0.00114278	1	FALSE	AAV28_12470
105	AAV28_19175	NAD-dependent deacetylase	blr4409	4189761	4190519	0	0	0	0	0	0	0	0	0.489036	0.00952775	5	FALSE	AAV28_19175
106	AAV28_32715	hemolysin secretion protein D	bll7020	7054849	7055925	1	0	1	0	0	0	0	1	0.835637	0.000260411		FALSE	AAV28_32715
107	AAV28_16730	hypothetical protein	blr3943	3696359	3697018	0	0	0	0	0	0	0	0	-1.70033	2.97269e-06	0	FALSE	AAV28_16730
108	AAV28_19170	hypothetical protein	bsr4408	4188951	4189241	0	0	0	0	0	0	0	0	0.206972	0.401997	1	FALSE	AAV28_19170
109	AAV28_12475	ArsR family transcriptional regulator	blr3091	2727043	2727360	1	0	1	1	0	0	0	0	-0.159846	0.373102	1	FALSE	AAV28_12475
110	AAV28_27690	peptidase	bll6031	5957060	5957911	1	0	1	0	0	0	0	1	1.00106	8.33525e-05	1	FALSE	AAV28_27690
111	AAV28_27695	tricarboxylate transporter	bll6032	5958113	5959630	0	0	0	0	0	0	0	0	-0.302402	0.0415565	0	FALSE	AAV28_27695
112	AAV28_38650	hypothetical protein	blr8190	8313580	8313864	0	0	0	0	0	0	0	0	0.675532	0.0109534	2	FALSE	AAV28_38650
113	AAV28_38655	hypothetical protein	bll4453	8314328	8314681	0	0	0	0	0	0	0	0	-1.19267	0.000299953	18	FALSE	AAV28_38655
114	AAV28_37565	dihydrodipicolinate synthase	bll7969	8070426	8071310	0	0	0	0	0	0	0	0	0.298405	0.113576	1	FALSE	AAV28_37565	Metabolism	Amino Acid Metabolism	00300 Lysine biosynthesis [PATH:ko00300]	E1.2.1.11, asd; aspartate-semialdehyde dehydrogenase [EC:1.2.1.11]
115	AAV28_25205	aldehyde oxidase	bll5547	5427607	5428590	1	0	1	1	0	0	0	0	0.0808148	0.678156	1	FALSE	AAV28_25205
116	AAV28_37560	TonB-dependent receptor	bll7968	8067891	8070212	0	0	0	0	0	0	0	0	0.404601	0.106272	1	FALSE	AAV28_37560
117	AAV28_25200	hypothetical protein	bll1581	5427112	5427306	0	0	0	0	0	0	0	0	-0.846673	0.0190203	3	FALSE	AAV28_25200
118	AAV28_29000	2-succinylbenzoate--CoA ligase	blr6287	6237076	6238461	0	0	0	0	0	0	0	0	0.470652	0.0218955		FALSE	AAV28_29000
119	AAV28_29550	amino acid ABC transporter permease	blr6398	6364853	6365503	0	0	0	0	0	0	0	0	0.879434	0.02099	0	FALSE	AAV28_29550
120	AAV28_29005	3-oxoacyl-ACP reductase	blr6288	6238454	6239179	0	0	0	0	0	0	0	0	0.806352	0.00939265		FALSE	AAV28_29005	Metabolism	Lipid Metabolism	00061 Fatty acid biosynthesis [PATH:ko00061]	fabH; 3-oxoacyl-[acyl-carrier-protein] synthase III [EC:2.3.1.180]
121	AAV28_29555	hypothetical protein	blr6400	6365539	6366381	0	0	0	0	0	0	0	0	0.23278	0.477948	1	FALSE	AAV28_29555
122	AAV28_41415	membrane protein	blr0433	8891572	8892921	0	0	0	0	0	0	0	0	-1.06336	0.000421996	1	FALSE	AAV28_41415
123	AAV28_41410	50S rRNA methyltransferase	blr0432	8891056	8891538	0	0	0	0	0	0	0	0	0.202558	0.166769	3	FALSE	AAV28_41410
124	AAV28_02810	ATP F0F1 synthase subunit B	bll1185	622257	622742	0	0	0	0	0	0	0	0	-2.24833	1.59537e-06	0	FALSE	AAV28_02810	Metabolism	Energy Metabolism	00190 Oxidative phosphorylation [PATH:ko00190]	ATPF1D, atpH; F-type H+-transporting ATPase subunit delta [EC:3.6.3.14]
125	AAV28_02760	cytochrome B562	blr1175	612680	613576	0	0	0	0	0	0	0	0	0.0121558	0.581302	2	FALSE	AAV28_02760	Metabolism	Energy Metabolism	00190 Oxidative phosphorylation [PATH:ko00190]	coxD, ctaF; cytochrome c oxidase subunit IV [EC:1.9.3.1]
126	AAV28_02815	ATP synthase subunit B	bll1186	622748	623311	0	0	0	0	0	0	0	0	-2.42185	3.72892e-05	2	FALSE	AAV28_02815	Metabolism	Energy Metabolism	00190 Oxidative phosphorylation [PATH:ko00190]	ATPF1D, atpH; F-type H+-transporting ATPase subunit delta [EC:3.6.3.14]
127	AAV28_02765	membrane protein	blr1176	613674	614075	0	0	0	0	0	0	0	0	-0.152981	0.327266	3	FALSE	AAV28_02765
128	AAV28_08500	hypothetical protein	bll2323	1841758	1842432	0	0	0	0	0	0	0	0	-0.0477114	0.736157	0	FALSE	AAV28_08500
129	AAV28_07730	hypothetical protein	bsl2175	1669122	1669388	0	0	0	0	0	0	0	0	0.15005	0.51612	0	TRUE	AAV28_07730
130	AAV28_08505	2-acyl-glycerophospho-ethanolamine acyltransferase	bll2324	1842438	1845842	0	0	0	0	0	0	0	0	0.146715	0.309856	2	FALSE	AAV28_08505	Metabolism	Lipid Metabolism	00071 Fatty acid metabolism [PATH:ko00071]	mbtM; long-chain-fatty-acid--[acyl-carrier-protein] ligase [EC:6.2.1.20]
131	AAV28_07735	histidine kinase	bll2176	1669413	1671407	0	1	0	0	1	0	1	0	0.469088	0.32725	2	TRUE	AAV28_07735
132	AAV28_07085	anthranilate phosphoribosyltransferase	bll2049	1528489	1529502	0	0	0	0	0	0	0	0	2.9398	5.71227e-08	2	TRUE	AAV28_07085
133	AAV28_07080	hypothetical protein	bsl2048	1528064	1528297	1	0	1	1	0	0	0	0	2.48334	7.00116e-06	2	TRUE	AAV28_07080
134	AAV28_33400	membrane protein TolA	bll7153	7196171	7197124	0	0	0	0	0	0	0	0	0.273838	0.227019	0	FALSE	AAV28_33400
135	AAV28_04425	3-oxoacyl-ACP reductase	blr1495	948261	948998	0	0	0	0	0	0	0	0	-0.0790729	0.423955	3	FALSE	AAV28_04425	Metabolism	Lipid Metabolism	00061 Fatty acid biosynthesis [PATH:ko00061]	fabH; 3-oxoacyl-[acyl-carrier-protein] synthase III [EC:2.3.1.180]
136	AAV28_04420	3-oxoacyl-ACP reductase	bll1494	947382	948161	0	0	0	0	0	0	0	0	0.256371	0.431415	3	FALSE	AAV28_04420
137	AAV28_33405	biopolymer transporter ExbD	bll7154	7197134	7197583	0	0	0	0	0	0	0	0	0.301776	0.0521759	1	FALSE	AAV28_33405
138	AAV28_23330	CrtK/TspO family sensor protein	bll5190	5063769	5064164	0	0	0	0	0	0	0	0	-2.66671	1.31084e-07	2	FALSE	AAV28_23330
139	AAV28_02105	NADH dehydrogenase	bll1051	482468	483733	0	0	0	0	0	0	0	0	0.14764	0.477329	3	FALSE	AAV28_02105	Metabolism	Energy Metabolism	00190 Oxidative phosphorylation [PATH:ko00190]	E1.6.99.3; NADH dehydrogenase [EC:1.6.99.3]
140	AAV28_23335	Nex18 symbiotically induced protein	bll5191	5064397	5064861	0	0	0	0	0	0	0	0	-2.161	1.27924e-05	2	FALSE
141	AAV28_02100	ABC transporter permease	blr1050	480965	482176	0	0	0	0	0	0	0	0	-0.113377	0.592724	1	FALSE	AAV28_02100	Environmental Information Processing	Membrane Transport	02010 ABC transporters [PATH:ko02010]	aotP; arginine/ornithine transport system ATP-binding protein [EC:3.6.3.-]
142	AAV28_24910	ATP-dependent DNA helicase	blr5493	5372008	5374065	0	0	0	0	0	0	0	0	-0.0505817	0.727808	2	FALSE	AAV28_24910	Genetic Information Processing	Replication and Repair	03420 Nucleotide excision repair [PATH:ko03420]	uvrC; excinuclease ABC subunit C
143	AAV28_40090	hypothetical protein	bsl0168	8590178	8590456	0	0	0	0	0	0	0	0	0.883864	0.00140921	47	FALSE	AAV28_40090
144	AAV28_24915	peptidase M38	bll5494	5374072	5375319	0	0	0	0	0	0	0	0	2.0029	1.54206e-06	0	FALSE	AAV28_24915
145	AAV28_40095	hypothetical protein	bsl0169	8590742	8591038	0	0	0	0	0	0	0	0	1.2974	2.95271e-05		FALSE	AAV28_40095
146	AAV28_07885	RNA polymerase sigma70 factor	blr2203	1698568	1699113	0	0	0	0	0	0	0	0	-0.0397502	0.783013	2	FALSE	AAV28_07885	Genetic Information Processing	Transcription	03020 RNA polymerase [PATH:ko03020]	fliA; RNA polymerase sigma factor for flagellar operon FliA
147	AAV28_07555	cytochrome P450	blr2143	1636989	1637294	0	0	0	0	0	0	0	0	3.58773	1.78669e-06	5	TRUE	AAV28_07555
148	AAV28_24315	50S ribosomal protein L15	bll5381	5246947	5247432	1	0	1	1	0	0	0	0	-1.2242	0.000402652	1	FALSE	AAV28_24315	Genetic Information Processing	Translation	03010 Ribosome [PATH:ko03010]	RP-L14, rplN; large subunit ribosomal protein L14
149	AAV28_07880	flagellar export protein FliJ	blr2202	1697966	1698385	0	0	0	0	0	0	0	0	-1.04714	0.000293326	2	FALSE	AAV28_07880
150	AAV28_24310	preprotein translocase subunit SecY	bll5380	5245467	5246798	0	0	0	0	0	0	0	0	-1.65341	7.2494e-06	3	FALSE	AAV28_24310	Environmental Information Processing	Membrane Transport	03070 Bacterial secretion system [PATH:ko03070]	secG; preprotein translocase subunit SecG
151	AAV28_07550	hypothetical protein	bll2142	1636329	1636895	0	0	0	0	0	0	0	0	1.4042	0.00034214	5	TRUE	AAV28_07550
152	AAV28_34830	hypothetical protein	blr6288	7488208	7488438	0	0	0	0	0	0	0	0	0.806352	0.00939265	1	FALSE	AAV28_34830
153	AAV28_11175	sugar kinase	bll2833	2433907	2434800	0	0	0	0	0	0	0	0	-0.791468	0.00359535	3	FALSE	AAV28_11175
154	AAV28_11170	ribokinase	bll2832	2432981	2433889	0	0	0	0	0	0	0	0	-0.0878774	0.788063	0	FALSE	AAV28_11170	Metabolism	Carbohydrate Metabolism	00030 Pentose phosphate pathway [PATH:ko00030]	E4.1.2.4, deoC; deoxyribose-phosphate aldolase [EC:4.1.2.4]
155	AAV28_34835	excinuclease ABC subunit B	blr7431	7488958	7491459	1	0	1	0	0	0	0	1	-0.874659	0.00030569	10	FALSE	AAV28_34835	Genetic Information Processing	Replication and Repair	03420 Nucleotide excision repair [PATH:ko03420]	uvrA; excinuclease ABC subunit A
156	AAV28_22420	hypothetical protein	bll5013	4877527	4878642	0	1	0	0	1	1	0	0	-2.80661	3.64461e-07	3	FALSE	AAV28_22420
157	AAV28_42035	enoyl-CoA hydratase	bll0552	9016894	9017706	0	0	0	0	0	0	0	0	-1.14798	4.69995e-05	3	FALSE	AAV28_42035	Metabolism	Carbohydrate Metabolism	00640 Propanoate metabolism [PATH:ko00640]	E1.3.1.-; [EC:1.3.1.-]
158	AAV28_40325	aspartate kinase	blr0216	8636666	8637922	0	0	0	0	0	0	0	0	-2.71432	1.36133e-07	3	FALSE	AAV28_40325	Metabolism	Amino Acid Metabolism	00270 Cysteine and methionine metabolism [PATH:ko00270]	E1.14.17.4; aminocyclopropanecarboxylate oxidase [EC:1.14.17.4]
159	AAV28_40320	membrane protein	bll0215	8636023	8636490	0	0	0	0	0	0	0	0	-0.0598941	0.682077	3	FALSE	AAV28_40320
160	AAV28_09670	hypothetical protein	bsr5763	2105871	2106104	0	0	0	0	0	0	0	0	0.233134	0.269412	2	FALSE	AAV28_09670
161	AAV28_36570	superoxide dismutase	bll7774	7841309	7841905	0	0	0	0	0	0	0	0	-0.414836	0.140206	2	FALSE	AAV28_36570	Cellular Processes	Transport and Catabolism	04146 Peroxisome [PATH:ko04146]	E1.15.1.1C, sodC, SOD1; Cu/Zn superoxide dismutase [EC:1.15.1.1]
162	AAV28_04280	hypothetical protein	bll1466	916066	916437	0	0	0	0	0	0	0	0	0.180661	0.244942	2	FALSE	AAV28_04280
163	AAV28_36575	acetyltransferase	blr7775	7842151	7842678	0	0	0	0	0	0	0	0	-0.0170304	0.673374	2	FALSE	AAV28_36575
164	AAV28_09675	chemotaxis protein	blr2546	2106313	2108079	1	0	1	1	0	0	0	0	-0.347204	0.0987106	1	FALSE	AAV28_09675
165	AAV28_04285	permease	bll1467	916515	917627	1	0	1	0	0	0	0	1	0.332684	0.0213794	1	FALSE	AAV28_04285
166	AAV28_23595	hypothetical protein	blr5245	5114912	5115136	0	0	0	0	0	0	0	0	1.34836	0.00228977	1	FALSE	AAV28_23595
167	AAV28_23590	hypothetical protein	bll5244	5113906	5114709	0	0	0	0	0	0	0	0	1.14882	5.53982e-05	1	FALSE	AAV28_23590
168	AAV28_05775	hypothetical protein	blr4230	1249914	1250177	0	0	0	0	0	0	0	0	0.36199	0.0727515	2	TRUE	AAV28_05775
169	AAV28_05770	molybdenum processing protein	blr1770	1248987	1249763	0	0	0	0	0	0	0	0	5.19284	5.78115e-09	2	TRUE	AAV28_05770
170	AAV28_00500	glycerol-3-phosphate transporter membrane protein	bll0731	98585	99433	1	0	1	0	0	0	0	1	-0.665165	0.0176573		FALSE	AAV28_00500	Environmental Information Processing	Membrane Transport	02010 ABC transporters [PATH:ko02010]	ugpA; sn-glycerol 3-phosphate transport system permease protein
171	AAV28_00050	lytic transglycosylase	blr0643	8962	10515	0	0	0	0	0	0	0	0	0.638569	0.0356202		FALSE	AAV28_00050
172	AAV28_00505	glycerol-3-phosphate transporter permease	bll0732	99433	100314	0	0	0	0	0	0	0	0	0.337968	0.0174613	1	FALSE	AAV28_00505
173	AAV28_00055	DNA mismatch repair protein MutS	blr0644	10512	11102	0	0	0	0	0	0	0	0	-0.0364711	0.751864		FALSE	AAV28_00055
174	AAV28_20165	malonate transporter	bll4587	4398575	4399528	0	0	0	0	0	0	0	0	0.23585	0.715194	3	FALSE	AAV28_20165
175	AAV28_09015	multidrug transporter	blr2422	1956099	1957205	0	0	0	0	0	0	0	0	0.658107	0.00312806	2	FALSE	AAV28_09015
176	AAV28_25995	caspase (peptidase)	bll5696	5580046	5581848	0	0	0	0	0	0	0	0	-0.4794	0.0228045	1	FALSE	AAV28_25995
177	AAV28_09010	membrane protein	blr2421	1954471	1955802	1	0	1	1	0	0	0	0	-1.25472	2.44898e-05	2	FALSE	AAV28_09010
178	AAV28_20160	2-octaprenyl-6-methoxyphenyl hydroxylase	blr4586	4397384	4398568	0	0	0	0	0	0	0	0	-0.927827	0.000862995	1	FALSE	AAV28_20160	Metabolism	Metabolism of Cofactors and Vitamins	00130 Ubiquinone and other terpenoid-quinone biosynthesis [PATH:ko00130]	ubiG; 3-demethylubiquinone-9 3-methyltransferase [EC:2.1.1.- 2.1.1.64]
179	AAV28_04610	transcriptional regulator	blr1534	994616	995362	0	0	0	0	0	0	0	0	-1.49737	0.000200162	3	FALSE	AAV28_04610
180	AAV28_09265	hypothetical protein	bsr2468	2012657	2012920	0	0	0	0	0	0	0	0	-0.254248	0.359504		FALSE	AAV28_09265
181	AAV28_04615	crossover junction endodeoxyribonuclease RuvC	blr1535	995602	996129	0	0	0	0	0	0	0	0	-0.646636	0.00245747	44	FALSE	AAV28_04615	Genetic Information Processing	Replication and Repair	03440 Homologous recombination [PATH:ko03440]	ruvB; holliday junction DNA helicase RuvB
182	AAV28_05485	transposase		1193766	1194497	0	0	0	0	0	0	0	0			0	TRUE	AAV28_05485
183	AAV28_01905	SoxZ	bll1012	437806	438117	0	0	0	0	0	0	0	0	-1.08101	0.000137921	0	FALSE	AAV28_01905
184	AAV28_01900	sulfur oxidation protein	bll1011	436943	437806	0	0	0	0	0	0	0	0	0.650471	0.00851575		FALSE	AAV28_01900
185	AAV28_05480	hypothetical protein	blr1709	1193179	1193757	0	0	0	0	0	0	0	0	2.58057	9.17818e-08	7	TRUE	AAV28_05480
186	AAV28_15415	molecular chaperone GroEL	blr3683	3392108	3393739	0	0	0	0	0	0	0	0	1.12569	0.000233286		FALSE	AAV28_15415	Genetic Information Processing	Folding, Sorting and Degradation	03018 RNA degradation [PATH:ko03018]	dnaK; molecular chaperone DnaK
187	AAV28_27175	D-beta-D-heptose 1-phosphate adenosyltransferase	bll5927	5838398	5839882	0	0	0	0	0	0	0	0	-1.31972	0.000144069	0	FALSE	AAV28_27175	Metabolism	Glycan Biosynthesis and Metabolism	00540 Lipopolysaccharide biosynthesis [PATH:ko00540]	gmhA; phosphoheptose isomerase [EC:5.-.-.-]
188	AAV28_15410	hypothetical protein	blr3682	3391169	3392002	0	0	0	0	0	0	0	0	0.821054	0.000253176	0	FALSE	AAV28_15410
189	AAV28_27170	ligase	bll5926	5837115	5838401	0	0	0	0	0	0	0	0	0.0880371	0.643879		FALSE	AAV28_27170
190	AAV28_09260	NUDIX hydrolase	blr2467	2011989	2012660	0	0	0	0	0	0	0	0	0.107318	0.53647		FALSE	AAV28_09260
191	AAV28_10625	indolepyruvate ferredoxin oxidoreductase	bll2723	2309435	2312911	0	0	0	0	0	0	0	0	0.910589	0.004363	2	FALSE	AAV28_10625
192	AAV28_10335	arylsulfatase	bll2667	2240943	2243441	1	0	1	0	0	0	0	1	0.780911	0.000566535	1	FALSE	AAV28_10335
193	AAV28_10620	succinate dehydrogenase	blr2722	2307659	2309380	1	0	1	1	0	0	0	0	-0.545089	0.00626641	1	FALSE	AAV28_10620
194	AAV28_10330	hypothetical protein	bll4972	2240591	2240818	0	0	0	0	0	0	0	0	0.393183	0.0302368	1	FALSE	AAV28_10330
195	AAV28_20340	hypothetical protein	blr6743	4436635	4436841	0	0	0	0	0	0	0	0	-0.967802	0.000492445	2	FALSE
196	AAV28_25195	quinone oxidoreductase	blr5544	5426079	5427053	0	0	0	0	0	0	0	0	0.103618	0.673107	2	FALSE
197	AAV28_20345	hypothetical protein	bll4881	4437194	4437460	0	0	0	0	0	0	0	0	1.32907	0.000696146	2	FALSE
198	AAV28_25190	LysR family transcriptional regulator	bll5543	5425106	5425957	0	0	0	0	0	0	0	0	-0.00812161	0.686794	2	FALSE	AAV28_25190
199	AAV28_31710	ABC transporter permease	bll6824	6840546	6841358	0	0	0	0	0	0	0	0	0.908374	0.0269862	2	FALSE	AAV28_31710
200	AAV28_31240	MCD, Malonyl-CoA decarboxylase MCD	blr6729	6733796	6735145	0	0	0	0	0	0	0	0	-1.51994	3.44515e-05	36	FALSE	AAV28_31240
201	AAV28_31715	ABC transporter substrate-binding protein	bll6825	6841439	6842464	0	0	0	0	0	0	0	0	-2.19313	0.0146179	1	FALSE	AAV28_31715
202	AAV28_31245	mandelate racemase	bll6730	6735231	6736400	0	0	0	0	0	0	0	0	-1.07203	0.000753213	127	FALSE	AAV28_31245
203	AAV28_23925	peroxidase	blr5308	5178370	5179029	1	0	1	1	0	0	0	0	-0.684622	0.00304969	4	FALSE	AAV28_23925
204	AAV28_17815	flavin-nucleotide-binding protein	blr4155	3915559	3916284	1	0	1	1	0	0	0	0	0.0292165	0.788347	1	FALSE	AAV28_17815
205	AAV28_17810	GntR family transcriptional regulator	bll4154	3913999	3915483	0	0	0	0	0	0	0	0	0.784287	0.00437331	1	FALSE	AAV28_17810
206	AAV28_35000	hypothetical protein	bll7463	7519735	7520265	0	0	0	0	0	0	0	0	-0.421845	0.0621	1	FALSE	AAV28_35000
207	AAV28_35005	hypothetical protein	bsl7464	7520310	7520603	0	0	0	0	0	0	0	0	-1.09061	0.00685887	3	FALSE	AAV28_35005
208	AAV28_15670	glyoxalase	blr3741	3469892	3470329	0	0	0	0	0	0	0	0	-0.458488	0.0247786	3	FALSE	AAV28_15670
209	AAV28_15675	sodium:proton antiporter	blr3742	3470385	3471521	0	0	0	0	0	0	0	0	-1.6354	2.80355e-05	1	FALSE	AAV28_15675
210	AAV28_02430	transcriptional regulator	bll1112	545816	546655	0	0	0	0	0	0	0	0	0.375218	0.0260536	0	FALSE	AAV28_02430
211	AAV28_41785	MFS transporter	blr0503	8966371	8967558	1	0	1	0	0	0	0	1	-0.614024	0.100427	7	FALSE	AAV28_41785
212	AAV28_41780	3-isopropylmalate dehydrogenase	bll0504	8965018	8966130	0	0	0	0	0	0	0	0	-1.17667	3.64458e-05	7	FALSE	AAV28_41780	Metabolism	Amino Acid Metabolism	00290 Valine, leucine and isoleucine biosynthesis [PATH:ko00290]	E2.3.3.13, leuA; 2-isopropylmalate synthase [EC:2.3.3.13]
213	AAV28_01670	ATPase	bll0966	375993	379364	0	0	0	0	0	0	0	0	0.364699	0.547085	3	FALSE	AAV28_01670
214	AAV28_05950	hypothetical protein	blr1806	1280197	1281651	0	0	0	0	0	0	0	0	0.672941	0.00152815	2	TRUE	AAV28_05950
215	AAV28_05955	DDE endonuclease	blr1807	1281806	1282870	0	0	0	0	0	0	0	0	0.100762	0.414847	24	TRUE
216	AAV28_01675	ABC transporter substrate-binding protein	blr0967	379532	380791	0	0	0	0	0	0	0	0	0.2873	0.451198	3	FALSE	AAV28_01675	Environmental Information Processing	Membrane Transport	02010 ABC transporters [PATH:ko02010]	aotP; arginine/ornithine transport system ATP-binding protein [EC:3.6.3.-]
217	AAV28_21695	ABC transporter	bll4875	4724793	4725497	0	0	0	0	0	0	0	0	0.185512	0.191184	0	FALSE	AAV28_21695	Environmental Information Processing	Membrane Transport	02010 ABC transporters [PATH:ko02010]	ABC.LPT.P, lolC, lolE; lipoprotein-releasing system permease protein
218	AAV28_21690	alcohol dehydrogenase	blr4874	4723582	4724661	0	0	0	0	0	0	0	0	1.42719	3.25223e-06	2	FALSE	AAV28_21690
219	AAV28_06270	hypothetical protein	blr1868	1340272	1340619	0	0	0	0	0	0	0	0	1.07345	0.0132124	4	TRUE	AAV28_06270
220	AAV28_06900	membrane protein	bll2012	1492560	1493285	0	0	0	0	0	0	0	0	4.89679	1.2251e-08	2	TRUE	AAV28_06900
221	AAV28_06275	hypothetical protein	blr1869	1341713	1342288	0	0	0	0	0	0	0	0	0.652955	0.00107402	2	TRUE	AAV28_06275
222	AAV28_06905	hypothetical protein	bsl2014	1494108	1494353	0	0	0	0	0	0	0	0	5.02002	1.96335e-08	2	TRUE	AAV28_06905
223	AAV28_13820	ferredoxin	blr3358	3038892	3039203	0	0	0	0	0	0	0	0	0.11485	0.596487	1	FALSE	AAV28_13820
224	AAV28_13825	esterase	bll3359	3039310	3040170	0	0	0	0	0	0	0	0	-0.0443146	0.75985	1	FALSE	AAV28_13825
225	AAV28_07600	hypothetical protein	bsr2151	1646150	1646359	0	0	0	0	0	0	0	0	3.55104	3.50946e-06	0	TRUE	AAV28_07600
226	AAV28_21430	hypothetical protein	bll4740	4666820	4667038	0	0	0	0	0	0	0	0	0.357836	0.0100331	1	FALSE
227	AAV28_21345	indole-3-glycerol phosphate synthase	blr4810	4649957	4650778	0	0	0	0	0	0	0	0	-0.322433	0.0400474	0	FALSE	AAV28_21345	Metabolism	Amino Acid Metabolism	00400 Phenylalanine, tyrosine and tryptophan biosynthesis [PATH:ko00400]	trpF; phosphoribosylanthranilate isomerase [EC:5.3.1.24]
228	AAV28_21435	molybdenum cofactor biosynthesis protein MoaA	blr4825	4667262	4668473	0	0	0	0	0	0	0	0	-0.62736	0.00890927	1	FALSE	AAV28_21435
229	AAV28_21340	anthranilate phosphoribosyltransferase	blr4809	4648936	4649949	1	0	1	1	0	0	0	0	-0.611033	0.00225857	0	FALSE	AAV28_21340	Metabolism	Amino Acid Metabolism	00400 Phenylalanine, tyrosine and tryptophan biosynthesis [PATH:ko00400]	trpEG; anthranilate synthase [EC:4.1.3.27]
230	AAV28_07605	hypothetical protein	bsr2152	1646344	1646616	0	0	0	0	0	0	0	0	3.77751	2.46811e-06		TRUE	AAV28_07605
231	AAV28_12665	cytochrome C biogenesis protein CcmH	blr3128	2773072	2773554	0	0	0	0	0	0	0	0	0.0878988	0.416982	0	FALSE	AAV28_12665
232	AAV28_40520	AraC family transcriptional regulator	bll0256	8677501	8678355	0	0	0	0	0	0	0	0	0.661086	0.249425	1	FALSE	AAV28_40520
233	AAV28_40525	histidine kinase	blr0257	8678794	8680704	0	0	0	0	0	0	0	0	0.269131	0.128874	1	FALSE	AAV28_40525
234	AAV28_12660	cytochrome C biogenesis protein CcmF	blr3127	2771085	2773067	0	0	0	0	0	0	0	0	-0.121075	0.526578		FALSE	AAV28_12660
235	AAV28_18655	acriflavine resistance protein B	bll4319	4088364	4091474	0	0	0	0	0	0	0	0	0.439127	0.0814966	0	FALSE	AAV28_18655
236	AAV28_18650	hypothetical protein	blr4318	4087104	4088321	0	0	0	0	0	0	0	0	0.115833	0.490888		FALSE	AAV28_18650
237	AAV28_14100	4-hydroxybenzoyl-CoA thioesterase	blr3414	3102621	3103058	0	0	0	0	0	0	0	0	1.05777	0.0171175		FALSE	AAV28_14100	Metabolism	Metabolism of Cofactors and Vitamins	00130 Ubiquinone and other terpenoid-quinone biosynthesis [PATH:ko00130]	E6.2.1.12; 4-coumarate--CoA ligase [EC:6.2.1.12]
238	AAV28_37710	ferredoxin	blr7998	8105792	8106802	0	0	0	0	0	0	0	0	-0.297617	0.0477343	1	FALSE	AAV28_37710	Metabolism	Lipid Metabolism	00071 Fatty acid metabolism [PATH:ko00071]	CYP4A; cytochrome P450, family 4, subfamily A [EC:1.14.15.3]
239	AAV28_14105	hypothetical protein	blr3415	3103103	3103777	0	0	0	0	0	0	0	0	0.645091	0.00688925	1	FALSE	AAV28_14105
240	AAV28_37715	phosphate ABC transporter substrate-binding protein	bll7999	8106833	8107636	0	0	0	0	0	0	0	0	-0.660527	0.0157065	1	FALSE	AAV28_37715
241	AAV28_17105	sodium:dicarboxylate symporter	bll4017	3770897	3772147	0	0	0	0	0	0	0	0	-1.0707	0.00222675		FALSE	AAV28_17105
242	AAV28_33655	polysaccharide deacetylase	bll7202	7245976	7246860	0	0	0	0	0	0	0	0	0.151324	0.456485		FALSE	AAV28_33655
243	AAV28_33870	cytochrome P450	blr7242	7284368	7285633	0	0	0	0	0	0	0	0	-0.42707	0.0279034	3	FALSE	AAV28_33870
244	AAV28_17100	threonine aldolase	bll4016	3769854	3770897	0	0	0	0	0	0	0	0	0.320728	0.59582		FALSE	AAV28_17100	Metabolism	Amino Acid Metabolism	00260 Glycine, serine and threonine metabolism [PATH:ko00260]	E4.2.3.1, thrC; threonine synthase [EC:4.2.3.1]
245	AAV28_33875	cytochrome P450	blr7243	7285876	7287150	0	0	0	0	0	0	0	0	0.297592	0.238915	1	FALSE	AAV28_33875
246	AAV28_33650	Asp/Glu racemase	bll7201	7245311	7245967	0	0	0	0	0	0	0	0	0.779823	0.000557953	0	FALSE	AAV28_33650
247	AAV28_39710	creatininase	blr0092	8510417	8511223	0	0	0	0	0	0	0	0	-0.707424	0.00320839	2	FALSE	AAV28_39710	Metabolism	Amino Acid Metabolism	00330 Arginine and proline metabolism [PATH:ko00330]	E2.7.3.2; creatine kinase [EC:2.7.3.2]
248	AAV28_02375	lipolytic enzyme	blr1103	535927	536706	0	0	0	0	0	0	0	0	-1.19393	1.96727e-05		FALSE	AAV28_02375
249	AAV28_02370	membrane protein	blr1102	534680	535927	1	0	1	1	0	0	0	0	0.504158	0.0283046	3	FALSE	AAV28_02370
250	AAV28_39715	hypothetical protein	bsr0093	8511363	8511626	0	0	0	0	0	0	0	0	-0.545845	0.161469	3	FALSE	AAV28_39715
251	AAV28_40660	malate:quinone oxidoreductase	bll0284	8710037	8711575	1	0	1	1	0	0	0	0	0.372662	0.0282827	1	FALSE	AAV28_40660	Metabolism	Carbohydrate Metabolism	00620 Pyruvate metabolism [PATH:ko00620]	E1.1.1.82; malate dehydrogenase (NADP+) [EC:1.1.1.82]
252	AAV28_40665	hypothetical protein	bll0285	8711618	8712022	1	0	1	1	0	0	0	0	0.485828	0.00586211	1	FALSE	AAV28_40665
253	AAV28_28010	acyl-CoA dehydrogenase	bll6096	6033607	6034836	0	0	0	0	0	0	0	0	-1.36733	0.000154989	1	FALSE	AAV28_28010
254	AAV28_28545	hypothetical protein	bll6198	6138215	6138574	0	0	0	0	0	0	0	0	0.0589715	0.855146	3	FALSE	AAV28_28545
255	AAV28_28015	carnitine dehydratase	bll6097	6035023	6036285	0	0	0	0	0	0	0	0	-0.580894	0.00572397	2	FALSE	AAV28_28015
256	AAV28_28540	hypothetical protein	blr6197	6137276	6138094	0	0	0	0	0	0	0	0	-1.02594	0.00044423	1	FALSE	AAV28_28540
257	AAV28_35940	hypothetical protein	bsr6683	7711412	7711822	0	0	0	0	0	0	0	0	-1.49364	2.04928e-05	1	FALSE	AAV28_35940
258	AAV28_12000	hypothetical protein	bll2998	2629251	2630084	0	0	0	0	0	0	0	0	3.33104	2.97546e-07	1	FALSE	AAV28_12000
259	AAV28_30830	transcriptional regulator	blr6651	6646976	6647746	0	0	0	0	0	0	0	0	-0.346026	0.0405801	3	FALSE	AAV28_30830
260	AAV28_12080	membrane protein	bll3013	2645370	2646137	0	0	0	0	0	0	0	0	-0.0342366	0.848304		FALSE	AAV28_12080
261	AAV28_12085	RNA polymerase sigma factor	bll3014	2646134	2646682	0	0	0	0	0	0	0	0	-0.662735	0.0119195	3	FALSE	AAV28_12085	Genetic Information Processing	Transcription	03020 RNA polymerase [PATH:ko03020]	fliA; RNA polymerase sigma factor for flagellar operon FliA
262	AAV28_09425	phenylacetic acid degradation protein	blr2500	2046418	2046837	0	0	0	0	0	0	0	0	0.335769	0.0295769	1	FALSE	AAV28_09425
263	AAV28_12005	hypothetical protein	blr4677	2630160	2630657	0	0	0	0	0	0	0	0	-0.420681	0.0193758	1	FALSE	AAV28_12005
264	AAV28_27775	molybdate ABC transporter substrate-binding protein	blr6048	5981920	5982618	0	0	0	0	0	0	0	0	0.520359	0.0267136		FALSE	AAV28_27775	Environmental Information Processing	Membrane Transport	02010 ABC transporters [PATH:ko02010]	ABC.SN.A, ssuB, tauB; sulfonate/nitrate/taurine transport system ATP-binding protein
265	AAV28_27100	cytochrome C555	bll5913	5819864	5820313	0	0	0	0	0	0	0	0	-2.15866	1.30371e-06	1	FALSE	AAV28_27100
266	AAV28_11410	alpha/beta hydrolase	blr2879	2489286	2490086	0	0	0	0	0	0	0	0	-0.534877	0.0145195		FALSE	AAV28_11410
267	AAV28_11415	acyltransferase	blr2880	2490134	2491684	0	0	0	0	0	0	0	0	-1.4554	6.784e-06	1	FALSE	AAV28_11415
268	AAV28_18905	cupin	bll4365	4146882	4147304	0	0	0	0	0	0	0	0	0.18461	0.204327	1	FALSE	AAV28_18905
269	AAV28_41925	pterin-4-alpha-carbinolamine dehydratase	bll0532	8997742	8998044	0	0	0	0	0	0	0	0	-0.256099	0.102985	3	FALSE	AAV28_41925
270	AAV28_18900	haloacid dehalogenase	blr4364	4146131	4146850	0	0	0	0	0	0	0	0	-0.871199	6.67567e-05	21	FALSE	AAV28_18900	Metabolism	Xenobiotics Biodegradation and Metabolism	00625 Chloroalkane and chloroalkene degradation [PATH:ko00625]	E3.8.1.3; haloacetate dehalogenase [EC:3.8.1.3]
271	AAV28_02590	beta-lactamase	bll1142	574241	574975	0	0	0	0	0	0	0	0	-1.50746	4.32639e-05	1	FALSE	AAV28_02590
272	AAV28_27105	carbon monoxide dehydrogenase	bll5914	5820438	5822747	0	0	0	0	0	0	0	0	-2.47707	3.09986e-06	3	FALSE	AAV28_27105	Metabolism	Energy Metabolism	00680 Methane metabolism [PATH:ko00680]	E1.2.99.2M, cutM, coxM; carbon-monoxide dehydrogenase medium subunit [EC:1.2.99.2]
273	AAV28_02595	hypothetical protein	bll1143	575007	575309	0	0	0	0	0	0	0	0	-1.41464	5.90835e-06	3	FALSE	AAV28_02595
274	AAV28_16500	RNA signal recognition particle 4.5S RNA	blr3898	3643665	3644027	0	0	0	0	0	0	0	0	0.432222	0.0617927	1	FALSE	AAV28_16500
275	AAV28_12880	membrane protein	blr3169	2826712	2827095	0	0	0	0	0	0	0	0	-0.19752	0.42223	1	FALSE	AAV28_12880
276	AAV28_12885	antibiotic resistance protein VanZ	bll3170	2827135	2827512	0	0	0	0	0	0	0	0	0.0202559	0.560911	2	FALSE	AAV28_12885
277	AAV28_16505	transcriptional regulator	bll3899	3644166	3644852	0	0	0	0	0	0	0	0	0.737108	0.00430176	1	FALSE	AAV28_16505
278	AAV28_19235	AraC family transcriptional regulator	bll4418	4197772	4198800	0	0	0	0	0	0	0	0	0.115421	0.44629	3	FALSE	AAV28_19235
279	AAV28_19230	hypothetical protein	blr4417	4197380	4197670	0	0	0	0	0	0	0	0	-0.713277	0.0167479	2	FALSE	AAV28_19230
280	AAV28_03350	CoA synthetase	bll1292	723991	724734	0	0	0	0	0	0	0	0	-0.356036	0.170717		FALSE	AAV28_03350
281	AAV28_03420	sodium:proton antiporter	bll1306	737524	739068	0	0	0	0	0	0	0	0	0.836783	0.0038566	1	FALSE	AAV28_03420
282	AAV28_03355	CoA synthetase	bll1293	724734	725552	0	0	0	0	0	0	0	0	0.0801174	0.619865	1	FALSE	AAV28_03355	Metabolism	Carbohydrate Metabolism	00650 Butanoate metabolism [PATH:ko00650]	E4.2.1.-; [EC:4.2.1.-]
283	AAV28_03425	hypothetical protein	blr1307	739172	739936	0	0	0	0	0	0	0	0	-0.0991078	0.670402	1	FALSE	AAV28_03425
284	AAV28_36015	phytochelatin synthase	bll7663	7724202	7724864	0	0	0	0	0	0	0	0	-0.171734	0.434228	1	FALSE	AAV28_36015
285	AAV28_25435	twin-arginine translocation pathway signal	bll5592	5468151	5468567	0	0	0	0	0	0	0	0	-1.03184	0.0225982	179	FALSE	AAV28_25435
286	AAV28_25430	monooxygenase	blr5591	5466923	5468125	0	0	0	0	0	0	0	0	0.133619	0.290506	0	FALSE	AAV28_25430	Metabolism	Xenobiotics Biodegradation and Metabolism	00621 Dioxin degradation [PATH:ko00621]	E5.3.2.-; 4-oxalocrotonate tautomerase [EC:5.3.2.-]
287	AAV28_29760	D-amino acid oxidase	blr6442	6409961	6411064	0	0	0	0	0	0	0	0	0.891142	0.00758618	2	FALSE	AAV28_29760
288	AAV28_29945	leucine/isoleucine/valine transporter ATP-binding subunit	bll6477	6452205	6452909	0	0	0	0	0	0	0	0	0.530741	0.00572451		FALSE	AAV28_29945	Environmental Information Processing	Membrane Transport	02010 ABC transporters [PATH:ko02010]	livG; branched-chain amino acid transport system ATP-binding protein
289	AAV28_29940	ABC transporter permease	bll6476	6451308	6452189	0	0	0	0	0	0	0	0	-0.0887387	0.599091	0	FALSE	AAV28_29940
290	AAV28_29765	ABC transporter permease	blr6443	6411540	6412415	1	0	1	1	0	0	0	0	0.0328476	0.563648	2	FALSE	AAV28_29765	Environmental Information Processing	Membrane Transport	02010 ABC transporters [PATH:ko02010]	livK; branched-chain amino acid transport system substrate-binding protein
291	AAV28_23455	photosystem reaction center subunit H	bll5216	5092339	5092677	0	0	0	0	0	0	0	0	0.777544	0.00171429	2	FALSE	AAV28_23455
292	AAV28_23105	HAD family hydrolase	blr5147	5022574	5023212	0	0	0	0	0	0	0	0	-0.120361	0.609498	1	FALSE	AAV28_23105	Metabolism	Carbohydrate Metabolism	00630 Glyoxylate and dicarboxylate metabolism [PATH:ko00630]	E1.1.1.79; glyoxylate reductase (NADP+) [EC:1.1.1.79]
293	AAV28_23450	hypothetical protein	bsr2797	5091295	5091558	0	0	0	0	0	0	0	0	0.00289695	0.45129	1	FALSE
294	AAV28_23100	hypothetical protein	blr0171	5021822	5022001	0	0	0	0	0	0	0	0	0.776186	0.0865254	1	FALSE
295	AAV28_32290	Ni/Fe hydrogenase 1 b-type cytochrome subunit	bll6940	6954378	6955121	0	0	0	0	0	0	0	0	1.87805	6.35168e-06	0	FALSE	AAV28_32290
296	AAV28_35820	mandelate racemase	blr7625	7690333	7691424	0	0	0	0	0	0	0	0	0.276949	0.0768634	1	FALSE	AAV28_35820	Metabolism	Xenobiotics Biodegradation and Metabolism	00627 Aminobenzoate degradation [PATH:ko00627]	badA; benzoate-CoA ligase [EC:6.2.1.25]
297	AAV28_32295	hydrogenase	bll6941	6955131	6956921	0	0	0	0	0	0	0	0	3.49817	2.08644e-06	1	FALSE	AAV28_32295	Metabolism	Xenobiotics Biodegradation and Metabolism	00633 Nitrotoluene degradation [PATH:ko00633]	nemA; N-ethylmaleimide reductase [EC:1.-.-.-]
298	AAV28_35825	protease	bll7626	7691430	7692320	0	0	0	0	0	0	0	0	0.345558	0.159454	1	FALSE	AAV28_35825
299	AAV28_27345	ABC transporter	blr5962	5877659	5878480	1	0	1	1	0	0	0	0	-0.951424	0.0839122	2	FALSE	AAV28_27345	Environmental Information Processing	Membrane Transport	02010 ABC transporters [PATH:ko02010]	livM; branched-chain amino acid transport system permease protein
300	AAV28_27340	Crp/Fnr family transcriptional regulator	bll5961	5876647	5877321	0	0	0	0	0	0	0	0	0.153132	0.500608	2	FALSE	AAV28_27340
301	AAV28_41200	chemotaxis protein CheY	bll0391	8847627	8848013	1	0	1	1	0	0	0	0	-1.12563	0.000147702	1	FALSE	AAV28_41200
302	AAV28_41205	chemotaxis protein CheW	bll0392	8848045	8848518	0	0	0	0	0	0	0	0	0.251699	0.21881	14	FALSE	AAV28_41205	Environmental Information Processing	Signal Transduction	02020 Two-component system [PATH:ko02020]	aer; aerotaxis receptor
303	AAV28_30885	glucose dehydrogenase	bll6662	6656755	6657483	0	0	0	0	0	0	0	0	0.454102	0.0102736	28	FALSE	AAV28_30885	Metabolism	Carbohydrate Metabolism	00040 Pentose and glucuronate interconversions [PATH:ko00040]	E2.7.1.47; D-ribulokinase [EC:2.7.1.47]
304	AAV28_30880	glycosylase	blr6661	6656052	6656582	0	0	0	0	0	0	0	0	2.26172	5.01633e-05	39	FALSE	AAV28_30880
305	AAV28_32840	hypothetical protein	bll7042	7077293	7078978	0	0	0	0	0	0	0	0	-0.943332	0.125216	1	FALSE	AAV28_32840
306	AAV28_15085	ABC transporter permease	blr3615	3320001	3320873	0	0	0	0	0	0	0	0	0.783375	0.00948149	0	FALSE	AAV28_15085	Environmental Information Processing	Membrane Transport	02010 ABC transporters [PATH:ko02010]	livK; branched-chain amino acid transport system substrate-binding protein
307	AAV28_15080	ABC transporter substrate-binding protein	blr3614	3318804	3319988	0	0	0	0	0	0	0	0	-0.0532147	0.92165	4	FALSE	AAV28_15080	Environmental Information Processing	Membrane Transport	02010 ABC transporters [PATH:ko02010]	aotP; arginine/ornithine transport system ATP-binding protein [EC:3.6.3.-]
308	AAV28_07940	hypothetical protein	bll2213	1710115	1710558	0	0	0	0	0	0	0	0	-1.86635	1.31645e-05	3	FALSE	AAV28_07940
309	AAV28_07945	MFS transporter	blr2214	1710710	1711975	0	0	0	0	0	0	0	0	-0.0190348	0.363597	3	FALSE	AAV28_07945
310	AAV28_18010	hypothetical protein	bll4194	3951915	3953036	0	0	0	0	0	0	0	0	-0.198406	0.410932	1	FALSE	AAV28_18010
311	AAV28_40160	citrate synthase	bll0182	8602359	8603576	0	0	0	0	0	0	0	0	0.566051	0.00493707	3	FALSE	AAV28_40160	Metabolism	Carbohydrate Metabolism	00630 Glyoxylate and dicarboxylate metabolism [PATH:ko00630]	mdh; malate dehydrogenase [EC:1.1.1.37]
312	AAV28_18015	transcriptional regulator	blr4195	3953338	3954285	0	0	0	0	0	0	0	0	0.821335	0.000757346	1	FALSE	AAV28_18015
313	AAV28_34995	ATPase	blr7462	7518298	7519686	0	0	0	0	0	0	0	0	-0.0462509	0.790837	0	FALSE	AAV28_34995	Environmental Information Processing	Signal Transduction	02020 Two-component system [PATH:ko02020]	phoN; acid phosphatase (class A) [EC:3.1.3.2]
314	AAV28_22850	abortive infection protein	bll5096	4971815	4972585	0	0	0	0	0	0	0	0	-0.475243	0.012163	67	FALSE	AAV28_22850
315	AAV28_34990	chemotaxis protein CheY	blr7461	7517546	7518277	0	0	0	0	0	0	0	0	0.427808	0.044688		FALSE	AAV28_34990	Environmental Information Processing	Signal Transduction	02020 Two-component system [PATH:ko02020]	envZ; two-component system, OmpR family, osmolarity sensor histidine kinase EnvZ [EC:2.7.13.3]
316	AAV28_22855	acyl-CoA dehydrogenase	bll5097	4972730	4974373	1	0	1	1	0	0	0	0	0.0570733	0.712775	0	FALSE	AAV28_22855
317	AAV28_04360	ABC transporter permease	blr1482	935264	936265	0	0	0	0	0	0	0	0	-1.12945	0.000218805	2	FALSE	AAV28_04360
318	AAV28_00990	chromosomal replication initiation protein	bll0830	213105	214517	0	0	0	0	0	0	0	0	-0.466327	0.0172923	9	FALSE	AAV28_00990	Environmental Information Processing	Signal Transduction	02020 Two-component system [PATH:ko02020]	mtrA; two-component system, OmpR family, response regulator MtrA
319	AAV28_00335	haloacid dehalogenase	bll0700	66577	69042	0	0	0	0	0	0	0	0	-0.955035	0.00125068	3	FALSE	AAV28_00335
320	AAV28_04365	sulfate/thiosulfate transporter subunit	blr1483	936357	937142	0	0	0	0	0	0	0	0	-0.0797125	0.630862	2	FALSE	AAV28_04365	Environmental Information Processing	Membrane Transport	02010 ABC transporters [PATH:ko02010]	cysP, sbp; sulfate transport system substrate-binding protein
321	AAV28_00330	nickel responsive regulator	bll0699	65922	66368	0	0	0	0	0	0	0	0	-0.312201	0.0829348	127	FALSE	AAV28_00330
322	AAV28_00995	30S ribosomal protein S20	bsl0832	215799	216065	0	0	0	0	0	0	0	0	-1.97042	9.19301e-05	4	FALSE	AAV28_00995	Genetic Information Processing	Translation	03010 Ribosome [PATH:ko03010]	RP-S19, rpsS; small subunit ribosomal protein S19
323	AAV28_26160	hypothetical protein	blr5730	5612650	5612973	0	0	0	0	0	0	0	0	-0.50291	0.00670215	3	FALSE	AAV28_26160
324	AAV28_26165	hypothetical protein	bll5731	5613090	5613578	0	0	0	0	0	0	0	0	-0.588421	0.12032	0	FALSE	AAV28_26165
325	AAV28_05010	conjugal transfer protein TraI	blr1620	1096022	1097224	0	0	0	0	0	0	0	0	0.115814	0.468359		TRUE	AAV28_05010	Environmental Information Processing	Membrane Transport	03070 Bacterial secretion system [PATH:ko03070]	virB8; type IV secretion system protein VirB8
326	AAV28_05540	hydrogenase	blr1721	1209410	1211200	0	0	0	0	0	0	0	0	1.32243	1.96363e-05	0	TRUE	AAV28_05540	Metabolism	Xenobiotics Biodegradation and Metabolism	00633 Nitrotoluene degradation [PATH:ko00633]	nemA; N-ethylmaleimide reductase [EC:1.-.-.-]
327	AAV28_05015	small protein	bsr1621	1097230	1097466	0	0	0	0	0	0	0	0	0.801609	0.000183508	0	TRUE	AAV28_05015
328	AAV28_05545	Ni/Fe hydrogenase 1 b-type cytochrome subunit	blr1722	1211205	1211897	0	0	0	0	0	0	0	0	0.77659	0.0533958	0	TRUE	AAV28_05545
329	AAV28_15885	NAD synthetase	blr3780	3510403	3512160	1	0	1	1	0	0	0	0	-0.448962	0.0251043	6	FALSE	AAV28_15885	Metabolism	Energy Metabolism	00910 Nitrogen metabolism [PATH:ko00910]	CPS1; carbamoyl-phosphate synthase (ammonia) [EC:6.3.4.16]
330	AAV28_15880	diacylglycerol kinase	bsr3779	3509944	3510297	0	0	0	0	0	0	0	0	0.014325	0.731229	0	FALSE	AAV28_15880
331	AAV28_24100	indolepyruvate ferredoxin oxidoreductase	bll5338	5207024	5210515	0	0	0	0	0	0	0	0	-1.00503	4.17961e-05	3	FALSE	AAV28_24100
332	AAV28_24105	alcohol dehydrogenase	blr5339	5210809	5212029	0	0	0	0	0	0	0	0	-0.310407	0.101538	3	FALSE	AAV28_24105
333	AAV28_24455	DNA-directed RNA polymerase subunit beta'	bll5409	5267112	5271308	0	0	0	0	0	0	0	0	-1.33963	9.57583e-05	1	FALSE	AAV28_24455	Metabolism	Nucleotide Metabolism	00230 Purine metabolism [PATH:ko00230]	rpoB; DNA-directed RNA polymerase subunit beta [EC:2.7.7.6]
334	AAV28_23935	deoxyribodipyrimidine photolyase	blr5310	5180994	5182439	0	0	0	0	0	0	0	0	-0.900363	0.00205544	1	FALSE	AAV28_23935
335	AAV28_18330	hypothetical protein	bll4253	4005347	4006249	0	0	0	0	0	0	0	0	1.63366	0.00224017	1	FALSE	AAV28_18330
336	AAV28_34660	histidine kinase	blr7396	7451158	7454646	0	0	0	0	0	0	0	0	-0.414379	0.0294681	27	FALSE	AAV28_34660
337	AAV28_10105	magnesium transporter	blr2622	2190517	2191494	1	0	1	1	0	0	0	0	-0.462637	0.00295582	3	FALSE	AAV28_10105
338	AAV28_00190	ethanolamine utilization protein EutM	blr0671	36147	37382	1	0	1	0	0	0	0	1	-0.725912	0.00628554	3	FALSE	AAV28_00190
339	AAV28_10100	ErfK/YbiS/YcfS/YnhG signal peptide	bll2621	2189493	2190179	0	0	0	0	0	0	0	0	-0.480221	0.0175862	3	FALSE	AAV28_10100
340	AAV28_00195	coproporphyrinogen III oxidase	bll0672	37535	38689	0	0	0	0	0	0	0	0	-0.107597	0.58766		FALSE	AAV28_00195
341	AAV28_36295	adenylate cyclase	blr7717	7781969	7783234	0	0	0	0	0	0	0	0	1.12215	0.00290365	1	FALSE	AAV28_36295
342	AAV28_25855	hypothetical protein	bsr5670	5549506	5549778	0	0	0	0	0	0	0	0	0.77027	0.00138149	37	FALSE	AAV28_25855
343	AAV28_36290	hypothetical protein	blr3531	7781571	7781792	0	0	0	0	0	0	0	0	-1.329	1.29555e-05	1	FALSE
344	AAV28_25850	hypothetical protein	blr6046	5548751	5549275	0	0	0	0	0	0	0	0	-0.292965	0.100761	37	FALSE	AAV28_25850
345	AAV28_31015	hypothetical protein	bsr6686	6675031	6675246	0	0	0	0	0	0	0	0	-2.13571	9.57397e-07	3	FALSE	AAV28_31015
346	AAV28_17865	short-chain dehydrogenase	bll4164	3924182	3924862	1	0	1	1	0	0	0	0	-0.0909687	0.682176	0	FALSE	AAV28_17865
347	AAV28_31010	ABC transporter ATP-binding protein	bll6685	6673145	6674794	0	0	0	0	0	0	0	0	0.0494431	0.722361	3	FALSE	AAV28_31010
348	AAV28_39270	hypothetical protein	bsl8317	8425213	8425431	0	0	0	0	0	0	0	0	1.09515	0.000129203	4	FALSE	AAV28_39270
349	AAV28_39275	hypothetical protein	blr0001	8425564	8425890	0	0	0	0	0	0	0	0	0.54828	0.00642602	4	FALSE	AAV28_39275
350	AAV28_30635	amidase	blr6611	6605583	6606362	0	0	0	0	0	0	0	0	0.438666	0.0370584	3	FALSE	AAV28_30635
351	AAV28_30630	16S rRNA methyltransferase	bll6610	6604083	6605072	0	0	0	0	0	0	0	0	0.585024	0.00141232	3	FALSE	AAV28_30630
352	AAV28_18480	acetyl hydrolase	bll4284	4044898	4045845	0	0	0	0	0	0	0	0	-0.0495515	0.759787	3	FALSE	AAV28_18480	Metabolism	Biosynthesis of Other Secondary Metabolites	00960 Tropane, piperidine and pyridine alkaloid biosynthesis [PATH:ko00960]	E3.1.1.1; carboxylesterase [EC:3.1.1.1]
353	AAV28_18485	hypothetical protein	blr4285	4046054	4047094	0	0	0	0	0	0	0	0	-0.509717	0.0175359	3	FALSE	AAV28_18485
354	AAV28_34525	glutamyl-tRNA amidotransferase	bll7369	7426728	7427183	0	0	0	0	0	0	0	0	-0.271308	0.11281	1	FALSE	AAV28_34525
355	AAV28_34520	epoxide hydrolase	bll7368	7425434	7426573	0	0	0	0	0	0	0	0	0.186939	0.239416	5	FALSE	AAV28_34520
356	AAV28_04945	hypothetical protein	blr2071	1082535	1082717	0	0	0	0	0	0	0	0	3.87064	7.90071e-08	2	TRUE	AAV28_04945
357	AAV28_36745	hydrolase	blr7809	7879389	7880207	0	0	0	0	0	0	0	0	-0.431656	0.0265981	3	FALSE	AAV28_36745
358	AAV28_04940	ABC transporter ATP-binding protein	blr1604	1080519	1082246	0	0	0	0	0	0	0	0	0.653029	0.00515473		TRUE	AAV28_04940
359	AAV28_36740	cysteine methyltransferase	bll7808	7878712	7879254	0	0	0	0	0	0	0	0	0.122117	0.64751	3	FALSE	AAV28_36740
360	AAV28_39015	hypothetical protein	bll8259	8368754	8369425	0	0	0	0	0	0	0	0	0.742896	0.00598461	1	FALSE	AAV28_39015
361	AAV28_09480	modification methylase	bll2509	2057828	2058958	0	0	0	0	0	0	0	0	-1.81425	3.06928e-07	9	FALSE	AAV28_09480	Cellular Processes	Cell Growth and Death	04112 Cell cycle - Caulobacter [PATH:ko04112]	ctrA; two-component system, cell cycle response regulator CtrA
362	AAV28_39010	hypothetical protein	bll8258	8368405	8368797	0	0	0	0	0	0	0	0	0.818183	0.105024		FALSE	AAV28_39010
363	AAV28_06595	hypothetical protein	blr6253	1424295	1424528	0	1	0	0	1	1	0	0	0.0604286	0.34696	28	TRUE	AAV28_06595
364	AAV28_28225	hypothetical protein	blr8062	6070386	6070586	0	0	0	0	0	0	0	0	0.253843	0.245821	3	FALSE	AAV28_28225
365	AAV28_09485	metalloprotease	blr2510	2059372	2060313	0	0	0	0	0	0	0	0	-0.451571	0.0237943	9	FALSE	AAV28_09485
366	AAV28_28220	quinone oxidoreductase	bll6137	6069188	6070162	0	0	0	0	0	0	0	0	-1.43554	0.000882834	3	FALSE	AAV28_28220
367	AAV28_20750	hypothetical protein	bll4691	4514590	4515000	0	0	0	0	0	0	0	0	-1.57375	1.06365e-05	0	FALSE	AAV28_20750
368	AAV28_20755	peptidylprolyl isomerase	bll4692	4515013	4515588	0	0	0	0	0	0	0	0	-1.84354	1.35113e-06	1	FALSE	AAV28_20755
369	AAV28_13100	cytochrome C	blr3214	2871164	2871616	0	0	0	0	0	0	0	0	0.474315	0.00753146	2	FALSE	AAV28_13100	Metabolism	Energy Metabolism	00910 Nitrogen metabolism [PATH:ko00910]	norB; nitric-oxide reductase, cytochrome b-containing subunit I [EC:1.7.99.7]
370	AAV28_13450	ABC transporter permease	bll3284	2960635	2961450	0	0	0	0	0	0	0	0	-1.15784	0.000477524		FALSE	AAV28_13450
371	AAV28_13105	nitric oxide reductase	blr3215	2871654	2873000	0	0	0	0	0	0	0	0	-0.263877	0.308233	1	FALSE	AAV28_13105	Metabolism	Energy Metabolism	00910 Nitrogen metabolism [PATH:ko00910]	E1.7.2.1; nitrite reductase (NO-forming) [EC:1.7.2.1]
372	AAV28_13455	ABC transporter permease	bll3285	2961450	2962313	0	0	0	0	0	0	0	0	0.39893	0.0226598	0	FALSE	AAV28_13455
373	AAV28_19820	hypothetical protein	blr1686	4332597	4332788	0	0	0	0	0	0	0	0	2.1551	1.61406e-05	1	FALSE	AAV28_19820
374	AAV28_01240	hypothetical protein	blr0877	269911	270585	0	0	0	0	0	0	0	0	-1.79113	1.58793e-06	1	FALSE	AAV28_01240
375	AAV28_01245	hypothetical protein	bsl0879	271421	271651	0	0	0	0	0	0	0	0	0.302374	0.0499909	1	FALSE	AAV28_01245
376	AAV28_19825	hypothetical protein	bll4525	4333126	4333869	1	0	1	0	0	0	0	1	0.363051	0.376931	2	FALSE	AAV28_19825
377	AAV28_12270	hypothetical protein	bll3052	2689712	2690485	1	0	1	0	0	0	0	1	0.000433121	0.808734	1	FALSE	AAV28_12270
378	AAV28_12275	DNA polymerase	bsl3053	2690518	2690814	0	0	0	0	0	0	0	0	-0.774852	0.002554	1	FALSE	AAV28_12275
379	AAV28_06730	transposase	bsr1972	1450241	1450540	0	0	0	0	0	0	0	0	0.0106728	0.729936	2	TRUE	AAV28_06730
380	AAV28_27900	hypothetical protein	blr6074	6010955	6011683	0	0	0	0	0	0	0	0	-0.106611	0.51975	1	FALSE	AAV28_27900
381	AAV28_06040	transposase		1294343	1294861	0	0	0	0	0	0	0	0			27	TRUE	AAV28_06040
382	AAV28_27905	endoribonuclease L-PSP	bll6075	6011712	6012170	0	0	0	0	0	0	0	0	0.0684615	0.695302	0	FALSE	AAV28_27905
383	AAV28_10810	transcriptional regulator FixK	bll2757	2355273	2355971	0	0	0	0	0	0	0	0	-3.19277	2.25069e-05		FALSE	AAV28_10810
384	AAV28_37360	fatty-acid--CoA ligase	bll7928	8022580	8024418	0	0	0	0	0	0	0	0	0.678078	0.000826318	2	FALSE	AAV28_37360	Metabolism	Lipid Metabolism	00071 Fatty acid metabolism [PATH:ko00071]	GCDH, gcdH; glutaryl-CoA dehydrogenase [EC:1.3.99.7]
385	AAV28_37365	ABC transporter ATP-binding protein	bll7929	8024513	8025301	0	0	0	0	0	0	0	0	0.585909	0.00759329	0	FALSE	AAV28_37365	Environmental Information Processing	Membrane Transport	02010 ABC transporters [PATH:ko02010]	livG; branched-chain amino acid transport system ATP-binding protein
386	AAV28_10815	chemotaxis protein CheY	bll2758	2356075	2356491	0	0	0	0	0	0	0	0	-1.19321	5.93413e-05	1	FALSE	AAV28_10815
387	AAV28_09815	hypothetical protein	blr2573	2134185	2134898	1	0	1	1	0	0	0	0	0.359847	0.0561264	1	FALSE	AAV28_09815	Metabolism	Nucleotide Metabolism	00230 Purine metabolism [PATH:ko00230]	NUDT9; ADP-ribose pyrophosphatase [EC:3.6.1.13]
388	AAV28_09810	hypothetical protein	blr2572	2133446	2134039	0	0	0	0	0	0	0	0	0.00951804	0.793045		FALSE	AAV28_09810
389	AAV28_07665	transposase	bll2163	1654794	1655999	0	0	0	0	0	0	0	0	0.819044	0.00265415	2	TRUE	AAV28_07665
390	AAV28_31905	hypothetical protein	bll6863	6878137	6878832	0	0	0	0	0	0	0	0	-0.49424	0.204328		FALSE	AAV28_31905
391	AAV28_31900	flagellar motor protein MotB	bll6862	6876793	6878130	0	0	0	0	0	0	0	0	0.0419468	0.816652	0	FALSE	AAV28_31900	Cellular Processes	Cell Motility	02030 Bacterial chemotaxis [PATH:ko02030]	motA; chemotaxis protein MotA
392	AAV28_35215	exodeoxyribonuclease VII large subunit	blr7507	7562116	7563753	0	0	0	0	0	0	0	0	0.83226	0.00042688	2	FALSE	AAV28_35215	Genetic Information Processing	Replication and Repair	03430 Mismatch repair [PATH:ko03430]	E3.1.11.1, sbcB; exodeoxyribonuclease I [EC:3.1.11.1]
393	AAV28_35210	alpha/beta hydrolase	bll7506	7560985	7561995	0	0	0	0	0	0	0	0	-0.0470997	0.300209	2	FALSE	AAV28_35210
394	AAV28_28950	aminotransferase	bll6278	6227848	6228735	0	0	0	0	0	0	0	0	0.28117	0.454701	0	FALSE	AAV28_28950	Metabolism	Amino Acid Metabolism	00290 Valine, leucine and isoleucine biosynthesis [PATH:ko00290]	E4.2.1.9, ilvD; dihydroxy-acid dehydratase [EC:4.2.1.9]
395	AAV28_12415	MFS transporter	blr3080	2718098	2719078	1	0	1	1	0	0	0	0	0.760781	0.0536839	1	FALSE	AAV28_12415
396	AAV28_28480	LuxR family transcriptional regulator	blr6185	6127412	6128032	0	0	0	0	0	0	0	0	-0.5067	0.00756586	3	FALSE	AAV28_28480
397	AAV28_12410	quinone oxidoreductase	blr3079	2716935	2717927	1	0	1	1	0	0	0	0	0.522601	0.00288972	1	FALSE	AAV28_12410
398	AAV28_28955	acyl-CoA acyltransferase	bll6279	6228764	6229624	0	0	0	0	0	0	0	0	0.908923	0.110071	0	FALSE	AAV28_28955
399	AAV28_28485	S-formylglutathione hydrolase	blr6186	6128110	6128955	0	0	0	0	0	0	0	0	-1.67154	3.22223e-05	1	FALSE	AAV28_28485	Metabolism	Energy Metabolism	00680 Methane metabolism [PATH:ko00680]	frmA, ADH5, adhC; S-(hydroxymethyl)glutathione dehydrogenase / alcohol dehydrogenase [EC:1.1.1.284 1.1.1.1]
400	AAV28_25220	phospholipase	blr5550	5431101	5432129	0	0	0	0	0	0	0	0	0.501877	0.00778306	6	FALSE	AAV28_25220
401	AAV28_37505	TetR family transcriptional regulator	bll7957	8054641	8055294	0	0	0	0	0	0	0	0	-0.0433323	0.842334	2	FALSE	AAV28_37505
402	AAV28_25225	inosine-5-monophosphate dehydrogenase	bll5551	5432136	5432564	0	0	0	0	0	0	0	0	0.331954	0.0363095	2	FALSE	AAV28_25225
403	AAV28_30925	hypothetical protein	blr6669	6662577	6663215	0	0	0	0	0	0	0	0	0.352756	0.0742463	2	FALSE	AAV28_30925
404	AAV28_29575	ABC transporter permease	bll6403	6369339	6370373	0	0	0	0	0	0	0	0	0.463469	0.00984871		FALSE	AAV28_29575
405	AAV28_29570	amidohydrolase	bll6402	6368312	6369316	1	0	1	1	0	0	0	0	0.719134	0.00400828	0	FALSE	AAV28_29570	Metabolism	Xenobiotics Biodegradation and Metabolism	00643 Styrene degradation [PATH:ko00643]	E3.7.1.9; 2-hydroxymuconate-semialdehyde hydrolase [EC:3.7.1.9]
406	AAV28_30920	hypothetical protein	bll8250	6662219	6662470	0	0	0	0	0	0	0	0	0.297813	0.0561743	2	FALSE	AAV28_30920
407	AAV28_41435	RNA pyrophosphohydrolase	blr0437	8896328	8896831	0	0	0	0	0	0	0	0	0.568055	0.00267818	3	FALSE	AAV28_41435	Genetic Information Processing	Folding, Sorting and Degradation	03018 RNA degradation [PATH:ko03018]	LSM8; U6 snRNA-associated Sm-like protein LSm8
408	AAV28_41430	RNA pyrophosphohydrolase	blr0436	8895720	8896223	0	0	0	0	0	0	0	0	-0.821809	0.000772081	1	FALSE	AAV28_41430	Genetic Information Processing	Folding, Sorting and Degradation	03018 RNA degradation [PATH:ko03018]	LSM8; U6 snRNA-associated Sm-like protein LSm8
409	AAV28_29685	(2Fe-2S)-binding protein	bll6426	6394595	6394963	0	0	0	0	0	0	0	0	0.509378	0.00472584		FALSE	AAV28_29685
410	AAV28_29680	hypothetical protein	bll6425	6393425	6394555	0	0	0	0	0	0	0	0	1.10049	0.000204559	1	FALSE	AAV28_29680
411	AAV28_12145	DNA polymerase	blr3026	2658836	2662291	0	0	0	0	0	0	0	0	0.62742	0.00132651		FALSE	AAV28_12145
412	AAV28_02745	protoheme IX farnesyltransferase	blr1172	610836	611780	0	0	0	0	0	0	0	0	-1.69279	7.84337e-07	1	FALSE	AAV28_02745	Metabolism	Energy Metabolism	00190 Oxidative phosphorylation [PATH:ko00190]	qcrB; ubiquinol-cytochrome c reductase cytochrome b subunit
413	AAV28_02295	hypothetical protein	bll2338	520439	520666	0	0	0	0	0	0	0	0	-0.517199	0.0128642	0	FALSE	AAV28_02295
414	AAV28_02740	cytochrome C oxidase subunit I	blr1171	609150	610775	0	0	0	0	0	0	0	0	-2.46362	5.23207e-07	2	FALSE	AAV28_02740	Metabolism	Energy Metabolism	00190 Oxidative phosphorylation [PATH:ko00190]	coxC; cytochrome c oxidase subunit III [EC:1.9.3.1]
415	AAV28_02290	haloalkane dehalogenase	blr1087	519496	520428	0	0	0	0	0	0	0	0	0.911933	0.000612818		FALSE	AAV28_02290
416	AAV28_16755	MFS transporter	bll3948	3701170	3702465	0	0	0	0	0	0	0	0	0.173938	0.234509	1	FALSE	AAV28_16755
417	AAV28_16970	NADP oxidoreductase coenzyme	bll3990	3747586	3748179	1	0	1	0	0	0	0	1	0.424342	0.00691534	0	FALSE	AAV28_16970
418	AAV28_16975	dehydrogenase	bll3991	3748196	3748930	0	0	0	0	0	0	0	0	1.16891	0.00107001	2	FALSE	AAV28_16975
419	AAV28_16750	porin	blr3947	3699796	3701163	1	0	1	0	0	0	0	1	0.445697	0.0238947	1	FALSE	AAV28_16750
420	AAV28_07715	hypothetical protein	bll2172	1666519	1667409	0	0	0	0	0	0	0	0	0.276352	0.224017	2	TRUE	AAV28_07715
421	AAV28_36040	hypothetical protein	bsl7667	7731148	7731327	0	0	0	0	0	0	0	0	0.859638	0.00390869	1	FALSE
422	AAV28_07710	ABC transporter permease	blr2171	1664581	1666473	0	0	0	0	0	0	0	0	1.42223	0.00183371		TRUE	AAV28_07710
423	AAV28_11990	ethanolamine ammonia-lyase	blr2996	2625865	2626650	0	0	0	0	0	0	0	0	0.525074	0.0039465	0	FALSE	AAV28_11990	Metabolism	Lipid Metabolism	00564 Glycerophospholipid metabolism [PATH:ko00564]	eutB; ethanolamine ammonia-lyase large subunit [EC:4.3.1.7]
424	AAV28_11995	RND transporter	blr2997	2626856	2629222	0	0	0	0	0	0	0	0	-0.310126	0.0341275	3	FALSE	AAV28_11995
425	AAV28_22620	cation transporter	bll5050	4920322	4921281	1	0	1	0	0	0	0	1	-0.550926	0.00190438	9	FALSE	AAV28_22620
426	AAV28_22190	O-acetylhomoserine aminocarboxypropyltransferase	blr4967	4827312	4828592	0	0	0	0	0	0	0	0	-1.28658	0.000420202	2	FALSE	AAV28_22190	Metabolism	Amino Acid Metabolism	00270 Cysteine and methionine metabolism [PATH:ko00270]	E2.3.1.31, metX; homoserine O-acetyltransferase [EC:2.3.1.31]
427	AAV28_22625	sulfurtransferase	blr5051	4921488	4922306	0	0	0	0	0	0	0	0	-0.178456	0.230387	9	FALSE	AAV28_22625
428	AAV28_22195	hypothetical protein	blr1515	4828800	4829144	0	0	0	0	0	0	0	0	2.00025	6.71968e-07	2	FALSE	AAV28_22195
429	AAV28_26750	flagellin	bll5843	5728496	5730787	0	0	0	0	0	0	0	0	-1.30825	6.13838e-05	1	FALSE	AAV28_26750
430	AAV28_33465	3-oxoacyl-ACP reductase	blr7165	7206336	7207124	0	0	0	0	0	0	0	0	-0.144295	0.526697	1	FALSE	AAV28_33465
431	AAV28_33460	ketosteroid isomerase	bll7164	7205751	7206116	0	0	0	0	0	0	0	0	0.663164	0.00049804	1	FALSE	AAV28_33460
432	AAV28_26755	flagellin	bll5844	5731005	5733278	0	0	0	0	0	0	0	0	-2.15097	7.75645e-05	2	FALSE	AAV28_26755
433	AAV28_02120	branched-chain amino acid ABC transporter ATPase	bll1054	487375	488112	0	0	0	0	0	0	0	0	0.11086	0.46585	0	FALSE	AAV28_02120	Environmental Information Processing	Membrane Transport	02010 ABC transporters [PATH:ko02010]	livG; branched-chain amino acid transport system ATP-binding protein
434	AAV28_02125	ABC transporter ATP-binding protein	bll1055	488124	488867	0	0	0	0	0	0	0	0	-0.091782	0.593763		FALSE	AAV28_02125	Environmental Information Processing	Membrane Transport	02010 ABC transporters [PATH:ko02010]	livM; branched-chain amino acid transport system permease protein
435	AAV28_24930	transcriptional regulator	blr5497	5377304	5378227	0	0	0	0	0	0	0	0	-0.0589952	0.728689	2	FALSE	AAV28_24930
436	AAV28_24935	luciferase	blr5498	5378368	5379399	0	0	0	0	0	0	0	0	-1.10845	0.000100638	1	FALSE	AAV28_24935
437	AAV28_32595	hypothetical protein	bsr6998	7026813	7027088	0	0	0	0	0	0	0	0	0.90241	0.00913431	12	FALSE	AAV28_32595
438	AAV28_32590	flagellar hook capping protein FlgD	blr6997	7025721	7026428	0	0	0	0	0	0	0	0	0.305117	0.114414	0	FALSE	AAV28_32590	Cellular Processes	Cell Motility	02040 Flagellar assembly [PATH:ko02040]	flgE; flagellar hook protein FlgE
439	AAV28_11190	ABC transporter permease	blr2836	2437029	2437838	0	0	0	0	0	0	0	0	0.50107	0.00213366	42	FALSE	AAV28_11190	Environmental Information Processing	Membrane Transport	02010 ABC transporters [PATH:ko02010]	ABC.SN.S, ssuA, tauA; sulfonate/nitrate/taurine transport system substrate-binding protein
440	AAV28_12140	DNA polymerase	blr3025	2657190	2658839	0	0	0	0	0	0	0	0	1.0457	0.000159911		FALSE	AAV28_12140
441	AAV28_11195	nitrate ABC transporter substrate-binding protein	blr2837	2437890	2438882	0	0	0	0	0	0	0	0	0.244658	0.249399	1	FALSE	AAV28_11195
442	AAV28_34855	ketosteroid isomerase	blr7434	7493370	7493810	0	0	0	0	0	0	0	0	0.797276	0.0026593	60	FALSE	AAV28_34855
443	AAV28_22990	hypothetical protein	blr5125	5003999	5004310	0	0	0	0	0	0	0	0	-0.358097	0.0552464	3	FALSE	AAV28_22990
444	AAV28_34850	ketosteroid isomerase	blr7433	7492541	7492993	0	0	0	0	0	0	0	0	0.807386	0.312421	1	FALSE	AAV28_34850
445	AAV28_22995	DNA polymerase IV	blr5126	5004307	5005599	0	0	0	0	0	0	0	0	-0.0920581	0.486962		FALSE	AAV28_22995
446	AAV28_42015	methenyltetrahydrofolate cyclohydrolase	bll0549	9014958	9015842	0	0	0	0	0	0	0	0	0.214269	0.312205	0	FALSE	AAV28_42015	Metabolism	Energy Metabolism	00720 Carbon fixation in autotrophic prokaryotes [PATH:ko00720]	fhs; formate--tetrahydrofolate ligase [EC:6.3.4.3]
447	AAV28_22440	virulence-associated E family protein	bll5017	4883186	4884400	0	0	0	0	0	0	0	0	0.40204	0.0188748	36	FALSE	AAV28_22440
448	AAV28_42010	inorganic pyrophosphatase	blr0548	9014288	9014824	0	0	0	0	0	0	0	0	-0.371797	0.0108128	3	FALSE	AAV28_42010	Metabolism	Energy Metabolism	00190 Oxidative phosphorylation [PATH:ko00190]	ATP12A; non-gastric H+/K+-exchanging ATPase [EC:3.6.3.10]
449	AAV28_26280	hypothetical protein	bll5754	5643225	5644220	1	0	1	1	0	0	0	0	0.510602	0.261701	2	FALSE	AAV28_26280
450	AAV28_36045	hypothetical protein	blr7666	7731563	7732549	0	0	0	0	0	0	0	0	0.88616	0.00103731	1	FALSE	AAV28_36045
451	AAV28_26285	recombinase RecA	bll5755	5644325	5645413	1	0	1	1	0	0	0	0	-0.229303	0.253452	2	FALSE	AAV28_26285	Genetic Information Processing	Replication and Repair	03440 Homologous recombination [PATH:ko03440]	recR; recombination protein RecR
452	AAV28_04800	hypothetical protein	bll1572	1051483	1052940	1	0	1	1	0	0	0	0	0.380383	0.083572	2	TRUE	AAV28_04800
453	AAV28_00385	hypothetical protein	blr0709	78126	78533	0	0	0	0	0	0	0	0	0.241094	0.180487	4	FALSE	AAV28_00385
454	AAV28_40345	hypothetical protein	blr0220	8642976	8643764	0	0	0	0	0	0	0	0	0.405995	0.0722718	5	FALSE	AAV28_40345
455	AAV28_40340	SAM-dependent methyltransferase	blr0219	8641631	8642512	0	0	0	0	0	0	0	0	0.122463	0.551579	0	FALSE	AAV28_40340
456	AAV28_04805	transposase	blr1573	1053174	1053605	0	0	0	0	0	0	0	0	0.0625537	0.65114	2	TRUE	AAV28_04805
457	AAV28_00290	arabinose ABC transporter permease	blr0691	55478	57106	0	0	0	0	0	0	0	0	-0.0214006	0.893902		FALSE	AAV28_00290
458	AAV28_09650	quinolinate synthetase	bll2542	2101253	2102371	1	0	1	1	0	0	0	0	-0.806986	0.000746177	2	FALSE	AAV28_09650	Metabolism	Metabolism of Cofactors and Vitamins	00760 Nicotinate and nicotinamide metabolism [PATH:ko00760]	E1.4.1.21; aspartate dehydrogenase [EC:1.4.1.21]
459	AAV28_00380	50S ribosomal protein L35	bsl0708	77652	77852	0	0	0	0	0	0	0	0	-1.17625	0.000272167	4	FALSE	AAV28_00380	Genetic Information Processing	Translation	03010 Ribosome [PATH:ko03010]	RP-L34, rpmH; large subunit ribosomal protein L34
460	AAV28_00295	CysZ	bll0692	57115	57855	0	0	0	0	0	0	0	0	-1.01149	7.04284e-05	1	FALSE	AAV28_00295
461	AAV28_09655	MFS transporter	blr2543	2102713	2103966	0	0	0	0	0	0	0	0	0.987572	0.00407688	2	FALSE	AAV28_09655
462	AAV28_09385	hypothetical protein	bll2492	2036043	2036795	0	0	0	0	0	0	0	0	-1.44114	1.4386e-05	5	FALSE	AAV28_09385
463	AAV28_09380	hypothetical protein	bll2491	2035312	2035980	0	0	0	0	0	0	0	0	-0.464465	0.0111458	1	FALSE	AAV28_09380
464	AAV28_39805	gentisate 1,2-dioxygenase	blr0110	8533343	8534383	0	0	0	0	0	0	0	0	-0.0757348	0.631772	24	FALSE	AAV28_39805	Metabolism	Amino Acid Metabolism	00350 Tyrosine metabolism [PATH:ko00350]	E1.2.3.1, AOX1; aldehyde oxidase [EC:1.2.3.1]
465	AAV28_39800	maleylacetoacetate isomerase	bll0109	8532506	8533138	0	0	0	0	0	0	0	0	-1.35269	4.67731e-05	24	FALSE	AAV28_39800	Metabolism	Amino Acid Metabolism	00350 Tyrosine metabolism [PATH:ko00350]	E1.13.11.5, hmgA; homogentisate 1,2-dioxygenase [EC:1.13.11.5]
466	AAV28_05715	hypothetical protein	bsr1758	1240939	1241160	0	0	0	0	0	0	0	0	6.94877	1.60527e-08	2	TRUE	AAV28_05715
467	AAV28_32330	TonB-dependent receptor	bll6948	6965397	6967712	0	0	0	0	0	0	0	0	0.922895	0.000253531		FALSE	AAV28_32330
468	AAV28_32335	nickel transporter	bll6949	6967693	6968781	0	0	0	0	0	0	0	0	0.848388	0.0108427	1	FALSE	AAV28_32335
469	AAV28_05710	protein fixU	bsr1757	1240276	1240500	0	0	0	0	0	0	0	0	2.78682	3.24229e-06		TRUE	AAV28_05710	Metabolism	Energy Metabolism	00910 Nitrogen metabolism [PATH:ko00910]	nifW; nitrogen fixation protein NifW
470	AAV28_27485	UDP-N-acetylglucosamine 2-epimerase	blr5991	5910111	5911289	1	0	1	1	0	0	0	0	0.375801	0.0589189		FALSE	AAV28_27485
471	AAV28_27480	aminotransferase DegT	blr5990	5908898	5910118	0	0	0	0	0	0	0	0	-0.239387	0.242065		FALSE	AAV28_27480
472	AAV28_03650	DSBA oxidoreductase	blr1349	781862	782521	0	0	0	0	0	0	0	0	-0.221364	0.366085	1	FALSE	AAV28_03650
473	AAV28_07570	3Fe-4S ferredoxin		1639902	1640192	0	0	0	0	0	0	0	0			0	TRUE	AAV28_07570
474	AAV28_24660	acetylornithine deacetylase		5312593	5313765	0	0	0	0	0	0	0	0			1	FALSE	AAV28_24660
475	AAV28_07575	short-chain dehydrogenase	blr2146	1640197	1641042	0	0	0	0	0	0	0	0	4.8298	1.23425e-08	0	TRUE	AAV28_07575
476	AAV28_03655	hypothetical protein	bll0280	782603	782809	0	0	0	0	0	0	0	0	0.308562	0.132524	1	FALSE	AAV28_03655
477	AAV28_08380	hypothetical protein	bll2301	1815184	1815843	1	0	1	1	0	0	0	0	-0.683875	0.000338941	115	FALSE	AAV28_08380
478	AAV28_04000	hypothetical protein	bll1412	858272	858697	0	0	0	0	0	0	0	0	0.189471	0.495688	0	FALSE	AAV28_04000
479	AAV28_20105	ribosomal protein S12 methylthiotransferase	blr4575	4386771	4388090	0	0	0	0	0	0	0	0	-0.353848	0.0424577	2	FALSE	AAV28_20105
480	AAV28_09035	acyl-CoA dehydrogenase	blr2426	1962281	1964548	1	0	1	1	0	0	0	0	0.51203	0.00373889		FALSE	AAV28_09035
481	AAV28_04005	threonine dehydratase	bll1413	858714	859697	0	0	0	0	0	0	0	0	-0.685942	0.0027602	0	FALSE	AAV28_04005	Metabolism	Amino Acid Metabolism	00260 Glycine, serine and threonine metabolism [PATH:ko00260]	E4.3.1.17, sdaA; L-serine dehydratase [EC:4.3.1.17]
482	AAV28_09030	Asp/Glu/hydantoin racemase	blr2425	1961370	1961993	0	0	0	0	0	0	0	0	-1.20861	0.000771706	84	FALSE	AAV28_09030
483	AAV28_20100	hypothetical protein	bll4574	4386016	4386579	0	0	0	0	0	0	0	0	0.57582	0.00975444	2	FALSE	AAV28_20100
484	AAV28_23710	oxaloacetate decarboxylase	bll5266	5133660	5134526	1	0	1	0	0	0	0	1	0.00248495	0.356231	8	FALSE	AAV28_23710
485	AAV28_23715	acetyl-CoA carboxylase	bll5267	5134675	5136690	0	0	0	0	0	0	0	0	-0.575995	0.00408811	3	FALSE	AAV28_23715	Metabolism	Carbohydrate Metabolism	00630 Glyoxylate and dicarboxylate metabolism [PATH:ko00630]	mcl1; L-malyl-CoA/beta-methylmalyl-CoA lyase
486	AAV28_27150	glycosyl transferase	blr5922	5831946	5832965	0	0	0	0	0	0	0	0	0.677323	0.000520978		FALSE	AAV28_27150
487	AAV28_15475	flagellin	blr3695	3405497	3406321	0	0	0	0	0	0	0	0	0.677974	0.000905753	1	FALSE	AAV28_15475	Environmental Information Processing	Signal Transduction	02020 Two-component system [PATH:ko02020]	flhC; flagellar transcriptional activator FlhC
488	AAV28_27155	UDP-glucose 4-epimerase	bll5923	5832953	5833900	0	0	0	0	0	0	0	0	0.718019	0.0118205		FALSE	AAV28_27155	Metabolism	Carbohydrate Metabolism	00052 Galactose metabolism [PATH:ko00052]	E2.7.7.10; galactose-1-phosphate uridylyltransferase [EC:2.7.7.10]
489	AAV28_11585	amino acid ABC transporter permease	blr2913	2525016	2526122	0	0	0	0	0	0	0	0	0.829539	0.000878548	0	FALSE	AAV28_11585	Environmental Information Processing	Membrane Transport	02010 ABC transporters [PATH:ko02010]	aapQ, bztB; general L-amino acid transport system permease protein
490	AAV28_15470	RNA polymerase sigma factor	blr3694	3404657	3405355	0	0	0	0	0	0	0	0	0.629579	0.00206331	2	FALSE	AAV28_15470	Genetic Information Processing	Transcription	03020 RNA polymerase [PATH:ko03020]	fliA; RNA polymerase sigma factor for flagellar operon FliA
491	AAV28_24595	hypothetical protein	bll5437	5299717	5301411	0	0	0	0	0	0	0	0	1.90802	3.57833e-06	1	FALSE	AAV28_24595
492	AAV28_24590	dehydrogenase	blr5436	5298693	5299727	0	0	0	0	0	0	0	0	-0.588393	0.0121507	0	FALSE	AAV28_24590
493	AAV28_31730	ABC transporter ATP-binding protein	bll6828	6844593	6845675	0	0	0	0	0	0	0	0	-0.410973	0.0229858	3	FALSE	AAV28_31730
494	AAV28_18895	fructose 1,6-bisphosphatase	blr4363	4144984	4145985	1	0	1	0	0	0	0	1	-0.552409	0.014411		FALSE	AAV28_18895	Metabolism	Carbohydrate Metabolism	00010 Glycolysis / Gluconeogenesis [PATH:ko00010]	FBP, fbp; fructose-1,6-bisphosphatase I [EC:3.1.3.11]
495	AAV28_31735	LysR family transcriptional regulator	blr6829	6845887	6846825	0	0	0	0	0	0	0	0	-0.143177	0.576164	3	FALSE	AAV28_31735
496	AAV28_17830	tryptophan 2,3-dioxygenase	blr4158	3918689	3919528	0	0	0	0	0	0	0	0	0.465888	0.01272	1	FALSE	AAV28_17830
497	AAV28_23905	ABC transporter permease	blr5304	5173024	5174247	0	0	0	0	0	0	0	0	0.473411	0.0845858		FALSE	AAV28_23905
498	AAV28_17835	kynureninase	blr4159	3919531	3920745	0	0	0	0	0	0	0	0	0.757171	0.00073254	0	FALSE	AAV28_17835	Metabolism	Amino Acid Metabolism	00380 Tryptophan metabolism [PATH:ko00380]	E1.14.13.9; kynurenine 3-monooxygenase [EC:1.14.13.9]
499	AAV28_23900	macrolide ABC transporter ATP-binding protein	blr5303	5172302	5173027	0	0	0	0	0	0	0	0	0.928238	0.00331897		FALSE	AAV28_23900
500	AAV28_35020	lactate dehydrogenase	blr7467	7522204	7523064	0	0	0	0	0	0	0	0	-0.0146947	0.497362	7	FALSE	AAV28_35020
501	AAV28_35025	cold-shock protein	bsr7468	7523315	7523530	0	0	0	0	0	0	0	0	-0.301158	0.0788831	9	FALSE	AAV28_35025
502	AAV28_15690	ABC transporter substrate-binding protein	blr3745	3474098	3475186	0	0	0	0	0	0	0	0	-2.47974	2.36874e-06	1	FALSE	AAV28_15690
503	AAV28_15695	hypothetical protein	bsl3746	3475577	3475813	0	0	0	0	0	0	0	0	-0.701853	0.0140848	1	FALSE	AAV28_15695
504	AAV28_08920	hypothetical protein	bll2403	1938568	1939335	0	0	0	0	0	0	0	0	-1.26929	7.75385e-05	2	FALSE	AAV28_08920
505	AAV28_08925	gamma-glutamyltransferase	blr2404	1939534	1941120	0	0	0	0	0	0	0	0	-0.313763	0.14994	2	FALSE	AAV28_08925	Metabolism	Lipid Metabolism	00590 Arachidonic acid metabolism [PATH:ko00590]	E4.4.1.20, LTC4S; leukotriene-C4 synthase [EC:4.4.1.20]
506	AAV28_01650	HAD family hydrolase	bll0962	371456	372091	1	0	1	1	0	0	0	0	1.08523	0.000684209	1	FALSE	AAV28_01650
507	AAV28_01655	peptidase S1 and S6 chymotrypsin/Hap	blr0963	372199	372957	0	0	0	0	0	0	0	0	-0.488884	0.451647	1	FALSE	AAV28_01655
508	AAV28_26995	ABC transporter	bll5892	5797578	5798456	0	0	0	0	0	0	0	0	0.553262	0.0120013	0	FALSE	AAV28_26995
509	AAV28_26990	membrane protein	bsl5891	5797176	5797352	0	0	0	0	0	0	0	0	-4.20624	4.31664e-06	1	FALSE	AAV28_26990
510	AAV28_06925	hypothetical protein	bll2018	1497808	1498206	0	0	0	0	0	0	0	0	5.56971	8.67718e-09	2	TRUE	AAV28_06925
511	AAV28_06920	ABC transporter	bll2017	1497108	1497701	0	0	0	0	0	0	0	0	3.93158	9.42947e-08	2	TRUE	AAV28_06920
512	AAV28_10310	arylsulfatase	bll2662	2232693	2235371	0	0	0	0	0	0	0	0	0.44803	0.00767614	2	FALSE	AAV28_10310	Metabolism	Lipid Metabolism	00140 Steroid hormone biosynthesis [PATH:ko00140]	SULT1E1, STE; estrone sulfotransferase [EC:2.8.2.4]
513	AAV28_10645	transcriptional regulator	bll2727	2316820	2317830	0	0	0	0	0	0	0	0	-0.0514883	0.818483	1	FALSE	AAV28_10645
514	AAV28_10315	hypothetical protein	bll2663	2235487	2235888	0	0	0	0	0	0	0	0	-0.200318	0.19771	1	FALSE	AAV28_10315
515	AAV28_03025	ribose-phosphate pyrophosphokinase	blr1228	665275	665871	0	0	0	0	0	0	0	0	0.590684	0.022618		FALSE	AAV28_03025	Metabolism	Carbohydrate Metabolism	00030 Pentose phosphate pathway [PATH:ko00030]	E5.4.2.2, pgm; phosphoglucomutase [EC:5.4.2.2]
516	AAV28_10640	regulator	blr2726	2315074	2316741	2	0	2	2	0	0	0	0	-0.48695	0.0115199	0	FALSE	AAV28_10640
517	AAV28_17340	diguanylate cyclase	blr4064	3817033	3819102	0	0	0	0	0	0	0	0	-0.253183	0.146259		FALSE	AAV28_17340
518	AAV28_17345	membrane protein	bll4065	3819114	3819839	0	0	0	0	0	0	0	0	-0.148617	0.223614	1	FALSE	AAV28_17345
519	AAV28_13660	hydantoin utilization protein	blr3326	3000539	3002548	0	0	0	0	0	0	0	0	0.529059	0.0595549	2	FALSE	AAV28_13660	Metabolism	Amino Acid Metabolism	00330 Arginine and proline metabolism [PATH:ko00330]	E3.5.4.1, codA; cytosine deaminase [EC:3.5.4.1]
520	AAV28_13845	membrane protein	bll3363	3045432	3046778	0	0	0	0	0	0	0	0	1.98032	1.37553e-07	2	FALSE	AAV28_13845
521	AAV28_13840	lipopolysaccharide biosynthesis protein	blr3362	3043328	3045424	0	0	0	0	0	0	0	0	-0.856885	0.00321822	1	FALSE	AAV28_13840
522	AAV28_13665	methylhydantoinase	blr3327	3002545	3004125	0	0	0	0	0	0	0	0	-0.334605	0.0673804		FALSE	AAV28_13665
523	AAV28_14845	ABC transporter substrate-binding protein	blr3566	3262463	3263764	0	0	0	0	0	0	0	0	3.52145	6.06576e-06	2	FALSE	AAV28_14845
524	AAV28_21410	hypothetical protein	bsr4821	4662969	4663163	0	0	0	0	0	0	0	0	-1.70797	4.22288e-05	1	FALSE
525	AAV28_21415	peptidase S41	bll4822	4663237	4664574	1	0	1	0	0	0	0	1	-1.58093	2.2537e-05	3	FALSE	AAV28_21415
526	AAV28_39480	peptidase S26	bll0047	8468282	8468827	0	0	0	0	0	0	0	0	0.11405	0.455316		FALSE	AAV28_39480
527	AAV28_07015	hypothetical protein	blr2862	1514264	1514455	0	0	0	0	0	0	0	0	0.71025	0.0072123	2	TRUE
528	AAV28_39485	glycosidase	bll0048	8468824	8469342	1	0	1	1	0	0	0	0	-0.612975	0.0110547		FALSE	AAV28_39485
529	AAV28_30175	iron transporter FeoB	blr6523	6498270	6500141	0	0	0	0	0	0	0	0	1.0053	6.40924e-05	1	FALSE	AAV28_30175
530	AAV28_12640	hypothetical protein	blr3123	2767530	2768933	0	0	0	0	0	0	0	0	0.167567	0.30283	1	FALSE	AAV28_12640
531	AAV28_12645	hypothetical protein	blr3124	2769034	2769303	0	0	0	0	0	0	0	0	-2.3704	1.79397e-06	2	FALSE	AAV28_12645
532	AAV28_40505	hypothetical protein	blr0253	8675809	8676606	0	1	0	0	1	1	0	0	-1.28348	0.108593	1	FALSE	AAV28_40505
533	AAV28_26435	DSBA oxidoreductase	bll5780	5665289	5665954	0	0	0	0	0	0	0	0	-0.087911	0.658705	1	FALSE	AAV28_26435
534	AAV28_18675	membrane protein	bll4323	4095085	4096458	0	0	0	0	0	0	0	0	0.343082	0.123473	3	FALSE	AAV28_18675
535	AAV28_40500	LysR family transcriptional regulator	blr0252	8674573	8675550	0	0	0	0	0	0	0	0	-0.210708	0.376317	2	FALSE	AAV28_40500
536	AAV28_18670	transcriptional regulator	blr4322	4094409	4095047	0	0	0	0	0	0	0	0	0.353224	0.0237349	1	FALSE	AAV28_18670
537	AAV28_38020	TRAP transporter	blr8065	8166203	8167606	0	0	0	0	0	0	0	0	-1.10069	0.000321457	1	FALSE	AAV28_38020
538	AAV28_14120	multidrug MFS transporter	bll3418	3105301	3106635	1	0	1	1	0	0	0	0	0.130507	0.436737	1	FALSE	AAV28_14120
539	AAV28_38025	hypothetical protein	blr8066	8167678	8168193	0	0	0	0	0	0	0	0	0.128066	0.529714	1	FALSE	AAV28_38025
540	AAV28_14125	glyoxalase	bll3419	3106683	3107360	0	0	0	0	0	0	0	0	-0.0363759	0.818312	1	FALSE	AAV28_14125
541	AAV28_37775	hypothetical protein	bll8013	8118332	8118988	0	0	0	0	0	0	0	0	0.845608	0.00648736	1	FALSE	AAV28_37775	Metabolism	Amino Acid Metabolism	00400 Phenylalanine, tyrosine and tryptophan biosynthesis [PATH:ko00400]	trpGD; anthranilate synthase/phosphoribosyltransferase [EC:4.1.3.27 2.4.2.18]
542	AAV28_37770	hypothetical protein	bsl8012	8118017	8118187	0	0	0	0	0	0	0	0	0.0506188	0.501769	1	FALSE	AAV28_37770
543	AAV28_17695	acyltransferase	blr4132	3887743	3888363	0	0	0	0	0	0	0	0	0.894792	0.000440532		FALSE	AAV28_17695
544	AAV28_33670	ABC transporter permease	bll7205	7248440	7249297	0	0	0	0	0	0	0	0	0.212257	0.310732		FALSE	AAV28_33670
545	AAV28_17165	hypothetical protein	blr4030	3781270	3781935	0	0	0	0	0	0	0	0	0.52604	0.00650155	0	FALSE	AAV28_17165
546	AAV28_36820	ABC transporter ATP-binding protein	blr7824	7896929	7897642	0	0	0	0	0	0	0	0	-0.771546	0.00184016		FALSE	AAV28_36820	Environmental Information Processing	Membrane Transport	02010 ABC transporters [PATH:ko02010]	livG; branched-chain amino acid transport system ATP-binding protein
547	AAV28_33675	ABC transporter substrate-binding protein	bll7206	7249294	7250121	0	0	0	0	0	0	0	0	-0.50542	0.21835	1	FALSE	AAV28_33675
548	AAV28_17690	hypothetical protein	blr4131	3887145	3887756	1	0	1	1	0	0	0	0	1.33824	1.60681e-05	1	FALSE	AAV28_17690
549	AAV28_36825	ABC transporter permease	blr7825	7897655	7898533	1	0	1	0	0	0	0	1	-0.60973	0.00926967	0	FALSE	AAV28_36825	Environmental Information Processing	Membrane Transport	02010 ABC transporters [PATH:ko02010]	livK; branched-chain amino acid transport system substrate-binding protein
550	AAV28_17160	carboxymuconolactone decarboxylase	blr4029	3780895	3781242	0	0	0	0	0	0	0	0	0.00481398	0.950061	0	FALSE	AAV28_17160
551	AAV28_33855	uracil phosphoribosyltransferase	blr7239	7280947	7281576	0	0	0	0	0	0	0	0	-0.0628981	0.612932	75	FALSE	AAV28_33855	Metabolism	Nucleotide Metabolism	00240 Pyrimidine metabolism [PATH:ko00240]	E3.2.2.3; uridine nucleosidase [EC:3.2.2.3]
552	AAV28_33850	uracil phosphoribosyltransferase	blr7238	7279507	7280745	1	0	1	1	0	0	0	0	-0.3749	0.238124	0	FALSE	AAV28_33850
553	AAV28_39730	chemotaxis protein	bll0096	8515358	8517433	0	1	0	0	1	1	0	0	-0.469915	0.00937568	1	FALSE	AAV28_39730
554	AAV28_02355	ornithine carbamoyltransferase	blr1099	531783	532706	0	0	0	0	0	0	0	0	-0.965247	0.00702667		FALSE	AAV28_02355
555	AAV28_02350	acetylornithine aminotransferase	blr1098	530575	531783	0	0	0	0	0	0	0	0	-0.0544857	0.791608	8	FALSE	AAV28_02350	Metabolism	Amino Acid Metabolism	00300 Lysine biosynthesis [PATH:ko00300]	dapD; 2,3,4,5-tetrahydropyridine-2-carboxylate N-succinyltransferase [EC:2.3.1.117]
556	AAV28_39735	DNA-binding protein	blr0097	8517677	8518975	0	0	0	0	0	0	0	0	0.260913	0.259932	1	FALSE	AAV28_39735
557	AAV28_40640	formate dehydrogenase	bll0280	8703754	8706045	0	0	0	0	0	0	0	0	0.308562	0.132524	1	FALSE	AAV28_40640	Metabolism	Carbohydrate Metabolism	00630 Glyoxylate and dicarboxylate metabolism [PATH:ko00630]	E1.2.1.2D, fdsD; formate dehydrogenase, delta subunit [EC:1.2.1.2]
558	AAV28_40645	cupin	blr0281	8706294	8707541	0	0	0	0	0	0	0	0	1.29961	0.00186316	1	FALSE	AAV28_40645	Metabolism	Carbohydrate Metabolism	00630 Glyoxylate and dicarboxylate metabolism [PATH:ko00630]	eda; 2-dehydro-3-deoxyphosphogluconate aldolase / 4-hydroxy-2-oxoglutarate aldolase [EC:4.1.2.14 4.1.3.16]
559	AAV28_28560	ABC transporter ATP-binding protein	blr6201	6140371	6141111	0	0	0	0	0	0	0	0	0.416501	0.0184874		FALSE	AAV28_28560	Environmental Information Processing	Membrane Transport	02010 ABC transporters [PATH:ko02010]	ABC.SN.P, ssuC, tauC; sulfonate/nitrate/taurine transport system permease protein
560	AAV28_34080	phenylacetic acid degradation protein	blr7284	7335067	7335990	0	0	0	0	0	0	0	0	-0.743421	0.0363352	1	FALSE	AAV28_34080
561	AAV28_28565	pentapeptide repeat-containing protein	blr6202	6141158	6141955	1	0	1	1	0	0	0	0	0.00171168	0.845355	1	FALSE	AAV28_28565
562	AAV28_34085	hypothetical protein	blr7285	7336059	7336424	0	0	0	0	0	0	0	0	-0.329709	0.305023	1	FALSE	AAV28_34085
563	AAV28_38285	ABC transporter permease	blr8118	8229952	8230614	0	0	0	0	0	0	0	0	-0.0811755	0.676982	68	FALSE	AAV28_38285
564	AAV28_38280	ABC transporter substrate-binding protein	blr8117	8228960	8229814	0	1	0	0	1	1	0	0	0.12527	0.47649	102	FALSE	AAV28_38280
565	AAV28_19030	lysine 2,3-aminomutase	blr4388	4171151	4172245	1	0	1	0	0	0	0	1	0.504514	0.0456741		FALSE	AAV28_19030	Metabolism	Amino Acid Metabolism	00310 Lysine degradation [PATH:ko00310]	iucC; aerobactin synthetase subunit beta [EC:6.3.2.27]
566	AAV28_19035	hypothetical protein	blr0094	4172289	4172543	0	0	0	0	0	0	0	0	-0.288643	0.082501	1	FALSE	AAV28_19035
567	AAV28_19785	epoxide hydrolase	blr4520	4327617	4328573	0	0	0	0	0	0	0	0	-1.02557	0.000203245	3	FALSE	AAV28_19785
568	AAV28_19780	D-alanyl-D-alanine carboxypeptidase	bll4519	4326202	4327416	0	0	0	0	0	0	0	0	-0.831452	0.00478575	3	FALSE	AAV28_19780	Metabolism	Glycan Biosynthesis and Metabolism	00550 Peptidoglycan biosynthesis [PATH:ko00550]	pbpB; penicillin-binding protein 2B
569	AAV28_27715	enoyl-CoA hydratase	bll6036	5965945	5966742	0	0	0	0	0	0	0	0	-0.0154147	0.487644	1	FALSE	AAV28_27715	Metabolism	Carbohydrate Metabolism	00640 Propanoate metabolism [PATH:ko00640]	E1.3.1.-; [EC:1.3.1.-]
570	AAV28_27710	hypothetical protein	bll6035	5961508	5965455	0	0	0	0	0	0	0	0	0.224472	0.56553	1	FALSE	AAV28_27710
571	AAV28_37190	rubrerythrin	blr7895	7976533	7977504	0	0	0	0	0	0	0	0	-0.397492	0.0248623	1	FALSE	AAV28_37190
572	AAV28_37195	amidase	blr7896	7977668	7979140	0	0	0	0	0	0	0	0	-1.36409	0.000227824	2	FALSE	AAV28_37195	Metabolism	Amino Acid Metabolism	00330 Arginine and proline metabolism [PATH:ko00330]	gbuA; guanidinobutyrase [EC:3.5.3.7]
573	AAV28_18925	enoyl-CoA hydratase	blr4369	4150527	4151321	0	0	0	0	0	0	0	0	0.329464	0.078089	1	FALSE	AAV28_18925	Metabolism	Carbohydrate Metabolism	00640 Propanoate metabolism [PATH:ko00640]	E1.3.1.-; [EC:1.3.1.-]
574	AAV28_18920	GntR family transcriptional regulator	bll4368	4149744	4150424	0	0	0	0	0	0	0	0	0.0904054	0.565991	1	FALSE	AAV28_18920
575	AAV28_32100	multidrug transporter MatE	bll6904	6917303	6918778	0	0	0	0	0	0	0	0	0.465525	0.0289994	1	FALSE	AAV28_32100
576	AAV28_16565	peptidase M48	bll3910	3659069	3659749	0	0	0	0	0	0	0	0	0.207006	0.455446	2	FALSE	AAV28_16565
577	AAV28_19255	hydroxymethylglutaryl-CoA lyase	blr4422	4203777	4204688	0	0	0	0	0	0	0	0	-0.389129	0.0206429	0	FALSE	AAV28_19255	Metabolism	Carbohydrate Metabolism	00650 Butanoate metabolism [PATH:ko00650]	E2.3.3.10, pksG; hydroxymethylglutaryl-CoA synthase [EC:2.3.3.10]
578	AAV28_16560	hypothetical protein	bll3909	3658583	3659005	0	0	0	0	0	0	0	0	-0.506848	0.00683303	2	FALSE	AAV28_16560
579	AAV28_32105	TetR family transcriptional regulator	blr6905	6918922	6919500	0	0	0	0	0	0	0	0	0.998145	0.0382564	1	FALSE	AAV28_32105
580	AAV28_19250	3-methylcrotonyl-CoA carboxylase	blr4421	4201760	4203775	0	0	0	0	0	0	0	0	0.368406	0.0310286	0	FALSE	AAV28_19250	Metabolism	Amino Acid Metabolism	00280 Valine, leucine and isoleucine degradation [PATH:ko00280]	ABAT; 4-aminobutyrate aminotransferase / (S)-3-amino-2-methylpropionate transaminase [EC:2.6.1.19 2.6.1.22]
581	AAV28_03405	hypothetical protein	blr1303	735176	735589	0	0	0	0	0	0	0	0	0.233973	0.22917		FALSE	AAV28_03405
582	AAV28_07385	transcriptional regulator	bll2109	1607792	1608475	0	0	0	0	0	0	0	0	1.13301	0.00054537	2	TRUE	AAV28_07385
583	AAV28_03400	C4-dicarboxylate ABC transporter	blr1302	733107	735215	0	0	0	0	0	0	0	0	-0.934242	0.000798762	102	FALSE	AAV28_03400
584	AAV28_07380	hypothetical protein	blr7623	1606213	1606488	0	0	0	0	0	0	0	0	0.599572	0.00285844	2	TRUE
585	AAV28_41590	heme transporter	blr0468	8934829	8935497	0	0	0	0	0	0	0	0	-0.0255595	0.87887	7	FALSE	AAV28_41590	Environmental Information Processing	Membrane Transport	02010 ABC transporters [PATH:ko02010]	ccmC; heme exporter protein C
586	AAV28_11695	RND transporter MFP subunit	blr2935	2553465	2554667	1	0	1	1	0	0	0	0	0.79904	0.00067309		FALSE	AAV28_11695
587	AAV28_25415	alpha/beta hydrolase	bll5588	5464412	5465167	0	0	0	0	0	0	0	0	-2.46273	1.29368e-06	1	FALSE	AAV28_25415
588	AAV28_41595	heme transporter HemC	blr0469	8935589	8936380	0	0	0	0	0	0	0	0	-0.594037	0.0844626	2	FALSE	AAV28_41595	Environmental Information Processing	Membrane Transport	02010 ABC transporters [PATH:ko02010]	ccmD; heme exporter protein D
589	AAV28_25410	hypothetical protein	blr5587	5463056	5464426	0	0	0	0	0	0	0	0	-0.11214	0.466568	3	FALSE	AAV28_25410
590	AAV28_11690	RND transporter	blr2934	2550299	2553478	1	0	1	1	0	0	0	0	-0.185619	0.363069	1	FALSE	AAV28_11690
591	AAV28_29210	AsnC family transcriptional regulator	bll6330	6295643	6296143	0	0	0	0	0	0	0	0	-0.0356277	0.71424	1	FALSE	AAV28_29210
592	AAV28_22290	dienelactone hydrolase	bll4985	4849406	4850521	0	0	0	0	0	0	0	0	0.104303	0.50864	1	FALSE	AAV28_22290
593	AAV28_29740	hypothetical protein	bll6436	6405460	6405723	0	0	0	0	0	0	0	0	-0.996421	0.000567045	2	FALSE
594	AAV28_29965	ABC transporter substrate-binding protein	bll6481	6455850	6456875	0	0	0	0	0	0	0	0	-1.31495	0.000203319	1	FALSE	AAV28_29965
595	AAV28_22295	short-chain dehydrogenase	bll4986	4850794	4851765	0	0	0	0	0	0	0	0	-1.03565	2.40466e-05	19	FALSE	AAV28_22295
596	AAV28_29215	hypothetical protein	bll0134	6296269	6296589	0	0	0	0	0	0	0	0	0.0769673	0.617147	1	FALSE
597	AAV28_29960	hypothetical protein	bll6480	6455116	6455820	0	0	0	0	0	0	0	0	-0.2415	0.253182	1	FALSE	AAV28_29960
598	AAV28_29745	gluconolactonase	blr6437	6406002	6407234	0	0	0	0	0	0	0	0	-1.93249	2.40545e-05	2	FALSE	AAV28_29745	Metabolism	Carbohydrate Metabolism	00030 Pentose phosphate pathway [PATH:ko00030]	gcd; quinoprotein glucose dehydrogenase [EC:1.1.5.2]
599	AAV28_23475	hypothetical protein	bll5218	5094627	5094956	0	0	0	0	0	0	0	0	-0.827664	0.000750476	1	FALSE	AAV28_23475
600	AAV28_23470	hypothetical protein	bll6866	5094395	5094616	0	0	0	0	0	0	0	0	-2.89778	8.81293e-08	0	FALSE
601	AAV28_35590	monooxygenase	blr7582	7640720	7642087	0	0	0	0	0	0	0	0	-0.260231	0.206956	0	FALSE	AAV28_35590	Metabolism	Amino Acid Metabolism	00340 Histidine metabolism [PATH:ko00340]	E3.5.1.68; N-formylglutamate deformylase [EC:3.5.1.68]
602	AAV28_35595	2-keto-4-pentenoate hydratase	blr7583	7642102	7642887	0	0	0	0	0	0	0	0	0.0611484	0.785806	0	FALSE	AAV28_35595
603	AAV28_35845	3-octaprenyl-4-hydroxybenzoate carboxy-lyase	blr7630	7695524	7696108	0	0	0	0	0	0	0	0	-0.567517	0.00635347		FALSE	AAV28_35845	Metabolism	Metabolism of Cofactors and Vitamins	00130 Ubiquinone and other terpenoid-quinone biosynthesis [PATH:ko00130]	ubiD; 3-octaprenyl-4-hydroxybenzoate carboxy-lyase UbiD [EC:4.1.1.-]
604	AAV28_27365	branched-chain amino acid ABC transporter substrate-binding protein	blr5966	5882505	5883788	0	0	0	0	0	0	0	0	0.145468	0.572904	1	FALSE	AAV28_27365	Environmental Information Processing	Membrane Transport	02010 ABC transporters [PATH:ko02010]	aotP; arginine/ornithine transport system ATP-binding protein [EC:3.6.3.-]
605	AAV28_35840	3-octaprenyl-4-hydroxybenzoate carboxy-lyase	blr7629	7693941	7695527	0	0	0	0	0	0	0	0	1.51447	0.0315136	1	FALSE	AAV28_35840	Metabolism	Metabolism of Cofactors and Vitamins	00130 Ubiquinone and other terpenoid-quinone biosynthesis [PATH:ko00130]	ubiA; 4-hydroxybenzoate octaprenyltransferase [EC:2.5.1.-]
606	AAV28_35680	glutamate ABC transporter permease	bll7599	7658663	7659394	0	0	0	0	0	0	0	0	-0.868866	0.000660481	25	FALSE	AAV28_35680	Environmental Information Processing	Membrane Transport	02010 ABC transporters [PATH:ko02010]	gltK; glutamate/aspartate transport system permease protein
607	AAV28_27360	ABC transporter permease	blr5965	5881384	5882457	0	0	0	0	0	0	0	0	-0.527099	0.0205768	0	FALSE	AAV28_27360	Environmental Information Processing	Membrane Transport	02010 ABC transporters [PATH:ko02010]	livH; branched-chain amino acid transport system permease protein
608	AAV28_35425	amidohydrolase	blr7549	7603806	7604690	0	0	0	0	0	0	0	0	-1.07737	0.000411762	16	FALSE	AAV28_35425
609	AAV28_32865	hypothetical protein	bll7046	7081248	7081799	0	0	0	0	0	0	0	0	0.764892	0.00110493	1	FALSE	AAV28_32865
610	AAV28_15035	hypothetical protein	bll3605	3306319	3307302	0	0	0	0	0	0	0	0	0.181857	0.4875	1	FALSE	AAV28_15035
611	AAV28_35420	50S ribosomal protein L36	bsl7548	7603339	7603464	0	0	0	0	0	0	0	0	-1.45879	0.00044159	16	FALSE	AAV28_35420	Genetic Information Processing	Translation	03010 Ribosome [PATH:ko03010]	RP-L35, rpmI; large subunit ribosomal protein L35
612	AAV28_27040	hypothetical protein	blr5901	5806279	5808081	0	0	0	0	0	0	0	0	0.559065	0.00586994	2	FALSE	AAV28_27040
613	AAV28_08710	hypothetical protein	bll2361	1884483	1885283	0	0	0	0	0	0	0	0	0.253303	0.0486089		FALSE	AAV28_08710
614	AAV28_07960	(2Fe-2S)-binding protein	blr2217	1713328	1713825	0	0	0	0	0	0	0	0	-2.60914	4.02793e-06	3	FALSE	AAV28_07960	Metabolism	Nucleotide Metabolism	00230 Purine metabolism [PATH:ko00230]	yagS; xanthine dehydrogenase YagS FAD-binding subunit [EC:1.17.1.4]
615	AAV28_08715	chain-length determining protein	bll2362	1885267	1887477	0	0	0	0	0	0	0	0	-0.776423	0.000826046	0	FALSE	AAV28_08715
616	AAV28_07965	molybdopterin dehydrogenase	blr2218	1713822	1714877	0	0	0	0	0	0	0	0	-1.10678	3.14109e-05		FALSE	AAV28_07965	Metabolism	Nucleotide Metabolism	00230 Purine metabolism [PATH:ko00230]	yagR; xanthine dehydrogenase YagR molybdenum-binding subunit [EC:1.17.1.4]
617	AAV28_11030	bicarbonate ABC transporter permease	blr2804	2401159	2402055	0	0	0	0	0	0	0	0	-0.789095	0.000448564	2	FALSE	AAV28_11030	Environmental Information Processing	Membrane Transport	02010 ABC transporters [PATH:ko02010]	ABC.SN.S, ssuA, tauA; sulfonate/nitrate/taurine transport system substrate-binding protein
618	AAV28_11035	nitrate ABC transporter ATP-binding protein	blr2805	2402068	2402862	0	0	0	0	0	0	0	0	0.621957	0.0178934	0	FALSE	AAV28_11035	Environmental Information Processing	Membrane Transport	02010 ABC transporters [PATH:ko02010]	ABC.SN.P, ssuC, tauC; sulfonate/nitrate/taurine transport system permease protein
619	AAV28_18075	dihydrodipicolinate synthetase	bll4205	3964788	3965843	0	0	0	0	0	0	0	0	-1.25376	5.90159e-05	0	FALSE	AAV28_18075
620	AAV28_18070	ABC transporter ATP-binding protein	bll4204	3964018	3964800	0	0	0	0	0	0	0	0	-1.0627	2.35718e-05		FALSE	AAV28_18070
621	AAV28_22875	glycerol-3-phosphate acyltransferase	blr5101	4977715	4978311	0	0	0	0	0	0	0	0	0.118931	0.482139	1	FALSE	AAV28_22875	Metabolism	Lipid Metabolism	00561 Glycerolipid metabolism [PATH:ko00561]	plsX; glycerol-3-phosphate acyltransferase PlsX [EC:2.3.1.15]
622	AAV28_32860	hypothetical protein	blr1314	7080867	7081160	0	0	0	0	0	0	0	0	-2.30159	4.22946e-06	3	FALSE	AAV28_32860
623	AAV28_22870	dihydroorotase	blr5100	4976309	4977610	0	0	0	0	0	0	0	0	0.686976	0.0178695	0	FALSE	AAV28_22870	Metabolism	Nucleotide Metabolism	00240 Pyrimidine metabolism [PATH:ko00240]	pyrBI; aspartate carbamoyltransferase [EC:2.1.3.2]
624	AAV28_26140	DDE endonuclease		5609503	5610567	0	0	0	0	0	0	0	0			30	FALSE
625	AAV28_15860	betaine-aldehyde dehydrogenase	blr3776	3505519	3507003	0	0	0	0	0	0	0	0	1.14478	0.000198677	1	FALSE	AAV28_15860
626	AAV28_05525	sodium:dicarboxylate symporter	bll1718	1204624	1205940	0	0	0	0	0	0	0	0	3.12305	7.33408e-08	2	TRUE	AAV28_05525	Environmental Information Processing	Signal Transduction	02020 Two-component system [PATH:ko02020]	dctD; two-component system, NtrC family, C4-dicarboxylate transport response regulator DctD
627	AAV28_15865	hypothetical protein	bll7457	3507205	3507468	0	0	0	0	0	0	0	0	-0.362684	0.0542003	1	FALSE	AAV28_15865
628	AAV28_24125	antibiotic biosynthesis monooxygenase	bll5343	5214269	5214619	0	0	0	0	0	0	0	0	0.428005	0.0330156	0	FALSE	AAV28_24125
629	AAV28_24435	30S ribosomal protein S12	bll5405	5260473	5260844	0	0	0	0	0	0	0	0	-1.21607	8.77384e-05	6	FALSE	AAV28_24435	Genetic Information Processing	Translation	03010 Ribosome [PATH:ko03010]	RP-S11, rpsK; small subunit ribosomal protein S11
630	AAV28_18315	hypothetical protein	bsr8009	4002023	4002295	0	0	0	0	0	0	0	0	0.585266	0.00944598	1	FALSE
631	AAV28_24120	2-methylisocitrate lyase	bll5342	5213408	5214217	0	0	0	0	0	0	0	0	-1.90969	3.00189e-07	2	FALSE	AAV28_24120
632	AAV28_24430	30S ribosomal protein S7	bll5404	5259987	5260457	0	0	0	0	0	0	0	0	-1.49587	1.59408e-05	0	FALSE	AAV28_24430	Genetic Information Processing	Translation	03010 Ribosome [PATH:ko03010]	RP-S6, rpsF; small subunit ribosomal protein S6
633	AAV28_34640	hypothetical protein	bsl7393	7448751	7448957	0	0	0	0	0	0	0	0	-0.136463	0.398793	1	FALSE	AAV28_34640
634	AAV28_34645	hypothetical protein	bll7394	7449138	7449479	0	0	0	0	0	0	0	0	-0.101917	0.455762	19	FALSE	AAV28_34645
635	AAV28_10125	molecular chaperone DnaJ	blr2626	2194128	2195090	0	0	0	0	0	0	0	0	0.666567	0.020866	2	FALSE	AAV28_10125
636	AAV28_10120	hypothetical protein	blr2625	2193610	2194017	0	0	0	0	0	0	0	0	-0.818692	0.000322567	3	FALSE	AAV28_10120
637	AAV28_31030	hypothetical protein	blr6689	6677919	6678734	0	0	0	0	0	0	0	0	-0.322633	0.361947	3	FALSE	AAV28_31030
638	AAV28_31035	3-mercaptopyruvate sulfurtransferase	bll6690	6678737	6679588	0	0	0	0	0	0	0	0	-0.813697	0.00126745		FALSE	AAV28_31035
639	AAV28_30340	LysR family transcriptional regulator	blr6553	6536027	6536947	1	0	1	1	0	0	0	0	-1.13013	0.000808479	1	FALSE	AAV28_30340
640	AAV28_30615	UDP-N-acetylmuramoylalanyl-D-glutamate--2, 6-diaminopimelate ligase	bll6607	6600420	6601877	0	0	0	0	0	0	0	0	0.394983	0.0287455	1	FALSE	AAV28_30615	Metabolism	Amino Acid Metabolism	00300 Lysine biosynthesis [PATH:ko00300]	argE1; acetyl-lysine deacetylase [EC:3.5.1.-]
641	AAV28_30345	caspase	blr6554	6537093	6538583	0	0	0	0	0	0	0	0	0.360999	0.197395	1	FALSE	AAV28_30345
642	AAV28_30610	UDP-N-acetylmuramoylalanyl-D-glutamyl-2, 6-diaminopimelate--D-alanyl-D-alanine ligase	bll6606	6599044	6600423	0	0	0	0	0	0	0	0	0.210543	0.339583		FALSE	AAV28_30610	Metabolism	Amino Acid Metabolism	00300 Lysine biosynthesis [PATH:ko00300]	E6.3.2.13, murE; UDP-N-acetylmuramoylalanyl-D-glutamate--2,6-diaminopimelate ligase [EC:6.3.2.13]
643	AAV28_34505	hypothetical protein	bll7365	7422588	7422941	0	0	0	0	0	0	0	0	0.0249072	0.583449	2	FALSE	AAV28_34505
644	AAV28_34500	hypothetical protein	bll7364	7422142	7422585	0	0	0	0	0	0	0	0	-0.471979	0.0234944	0	FALSE	AAV28_34500
645	AAV28_04925	ABC transporter substrate-binding protein	blr1601	1077042	1078685	0	0	0	0	0	0	0	0	-1.27242	0.00056001	2	TRUE	AAV28_04925	Environmental Information Processing	Membrane Transport	02010 ABC transporters [PATH:ko02010]	dppF; dipeptide transport system ATP-binding protein
646	AAV28_04920	nitrilotriacetate monooxygenase	blr1600	1075630	1076964	0	0	0	0	0	0	0	0	-0.93299	0.000440354	20	TRUE	AAV28_04920
647	AAV28_01005	methionine sulfoxide reductase A	blr0834	216889	217545	0	0	0	0	0	0	0	0	0.626487	0.000706619	1	FALSE	AAV28_01005
648	AAV28_01000	hypothetical protein	blr0833	216427	216744	0	0	0	0	0	0	0	0	0.308854	0.0681823	4	FALSE	AAV28_01000
649	AAV28_10780	hypothetical protein	blr2751	2345832	2347760	0	0	0	0	0	0	0	0	-0.86115	0.186956	51	FALSE	AAV28_10780
650	AAV28_10785	glycosyl transferase	bll2752	2347961	2349031	0	0	0	0	0	0	0	0	-0.250603	0.262525	1	FALSE	AAV28_10785
651	AAV28_00710	hypothetical protein	blr0772	146694	147956	1	0	1	1	0	0	0	0	0.284696	0.0929181	4	FALSE	AAV28_00710
652	AAV28_00715	glutathione S-transferase	bll0773	148021	148617	0	0	0	0	0	0	0	0	-1.37189	0.000183365	1	FALSE	AAV28_00715
653	AAV28_20735	hypothetical protein	bll4688	4511545	4512675	0	0	0	0	0	0	0	0	-2.94095	0.0106199	1	FALSE	AAV28_20735	Metabolism	Amino Acid Metabolism	00350 Tyrosine metabolism [PATH:ko00350]	MIF; phenylpyruvate tautomerase [EC:5.3.2.1]
654	AAV28_20730	aspartate-semialdehyde dehydrogenase	blr4687	4510458	4511495	0	0	0	0	0	0	0	0	-1.87468	1.75209e-06	3	FALSE	AAV28_20730	Metabolism	Amino Acid Metabolism	00260 Glycine, serine and threonine metabolism [PATH:ko00260]	lysAC; bifunctional diaminopimelate decarboxylase / aspartate kinase [EC:4.1.1.20 2.7.2.4]
655	AAV28_34055	hypothetical protein	bll7279	7328358	7328879	0	0	0	0	0	0	0	0	-1.08437	5.49892e-05	2	FALSE	AAV28_34055
656	AAV28_31695	MFS transporter	bll6821	6837406	6838683	0	0	0	0	0	0	0	0	0.805852	0.109951	2	FALSE	AAV28_31695
657	AAV28_31690	carboxylesterase	bll6820	6835880	6837388	0	0	0	0	0	0	0	0	-0.318435	0.151893	0	FALSE	AAV28_31690
658	AAV28_13475	Asp/Glu/hydantoin racemase	bll3289	2965972	2966721	1	0	1	0	0	0	0	1	-0.702544	0.000488236	0	FALSE	AAV28_13475
659	AAV28_19800	hypothetical protein	bll4010	4330610	4330894	0	0	0	0	0	0	0	0	0.311726	0.102729	1	FALSE
660	AAV28_13470	glutamyl-tRNA amidotransferase	blr3288	2964592	2965971	0	0	0	0	0	0	0	0	-2.5152	0.0219972	1	FALSE	AAV28_13470
661	AAV28_19805	hypothetical protein	blr4523	4331056	4331637	0	0	0	0	0	0	0	0	0.0351925	0.547203	1	FALSE	AAV28_19805
662	AAV28_34050	transcriptional regulator	bll7278	7327565	7328257	0	0	0	0	0	0	0	0	-0.189878	0.305807	2	FALSE	AAV28_34050
663	AAV28_12785	molecular chaperone Hsp70	blr3152	2805562	2806893	1	0	1	1	0	0	0	0	-0.478351	0.0368791	3	FALSE	AAV28_12785
664	AAV28_06710	hypothetical protein	bsl1967	1445954	1446196	0	1	0	0	1	1	0	0	1.33704	0.0136984	18	TRUE	AAV28_06710
665	AAV28_12780	spermidine/putrescine ABC transporter substrate-binding protein	bll3150	2803547	2804833	0	0	0	0	0	0	0	0	0.27943	0.110443	3	FALSE	AAV28_12780
666	AAV28_27965	3-hydroxybutyryl-CoA dehydrogenase	blr6087	6024576	6025568	1	0	1	1	0	0	0	0	1.00032	0.0010485	0	FALSE	AAV28_27965	Metabolism	Carbohydrate Metabolism	00650 Butanoate metabolism [PATH:ko00650]	E2.3.1.9, atoB; acetyl-CoA C-acetyltransferase [EC:2.3.1.9]
667	AAV28_27960	glycerol-3-phosphate dehydrogenase	blr6086	6023484	6024572	0	0	0	0	0	0	0	0	0.698179	0.0457097		FALSE	AAV28_27960
668	AAV28_37345	hypothetical protein	blr7925	8019121	8019852	0	0	0	0	0	0	0	0	-0.10959	0.475601	3	FALSE	AAV28_37345
669	AAV28_10875	cytochrome oxidase maturation protein	bsr2770	2368123	2368290	0	0	0	0	0	0	0	0	-0.0545456	0.227288		FALSE	AAV28_10875
670	AAV28_37695	hypothetical protein	bll7996	8102401	8103303	0	0	0	0	0	0	0	0	1.10602	2.35285e-05	1	FALSE	AAV28_37695
671	AAV28_09835	N-carbamoyl-D-amino acid hydrolase	blr2576	2136335	2137294	0	0	0	0	0	0	0	0	-0.948747	0.00587398	2	FALSE	AAV28_09835
672	AAV28_10870	nitrogen fixation protein FixI	blr2769	2365931	2368123	1	0	1	1	0	0	0	0	0.710351	0.025642	0	FALSE	AAV28_10870
673	AAV28_21200	hypothetical protein	bll4781	4616572	4616874	0	0	0	0	0	0	0	0	-0.413629	0.00740108	0	FALSE	AAV28_21200
674	AAV28_09830	hypothetical protein	bsl2575	2135871	2136131	0	0	0	0	0	0	0	0	-0.456578	0.00702989	2	FALSE	AAV28_09830
675	AAV28_37690	hypothetical protein	blr2404	8101905	8102225	0	0	0	0	0	0	0	0	-0.313763	0.14994	0	FALSE
676	AAV28_31965	flagellar basal body rod protein FlgC	bll6875	6888700	6889116	0	0	0	0	0	0	0	0	-0.172745	0.333377		FALSE	AAV28_31965	Cellular Processes	Cell Motility	02040 Flagellar assembly [PATH:ko02040]	fliE; flagellar hook-basal body complex protein FliE
677	AAV28_31960	flagellar hook-basal body protein FliE	bll6874	6888368	6888697	0	0	0	0	0	0	0	0	0.132334	0.5087	0	FALSE	AAV28_31960	Cellular Processes	Cell Motility	02040 Flagellar assembly [PATH:ko02040]	fliF; flagellar M-ring protein FliF
678	AAV28_13785	carbon monoxide dehydrogenase	blr3351	3032133	3032969	0	0	0	0	0	0	0	0	0.935915	4.10465e-05		FALSE	AAV28_13785	Metabolism	Energy Metabolism	00680 Methane metabolism [PATH:ko00680]	E1.2.99.2S, coxS; carbon-monoxide dehydrogenase small subunit [EC:1.2.99.2]
679	AAV28_13780	carbon monoxide dehydrogenase	blr3350	3029743	3032136	0	0	0	0	0	0	0	0	-0.629319	0.00539581	0	FALSE	AAV28_13780	Metabolism	Energy Metabolism	00680 Methane metabolism [PATH:ko00680]	E1.2.99.2M, cutM, coxM; carbon-monoxide dehydrogenase medium subunit [EC:1.2.99.2]
680	AAV28_35275	hypothetical protein	blr7520	7573632	7574150	0	0	0	0	0	0	0	0	-1.04709	3.32748e-05	3	FALSE	AAV28_35275
681	AAV28_35270	modulator protein	bll7519	7571976	7573367	0	0	0	0	0	0	0	0	-2.93992	2.31724e-07	3	FALSE	AAV28_35270
682	AAV28_39030	integrase	blr8261	8370426	8371253	0	0	0	0	0	0	0	0	0.100495	0.5345		FALSE
683	AAV28_39035	hypothetical protein	bsr8263	8373020	8373256	0	0	0	0	0	0	0	0	2.51166	2.33993e-06	18	FALSE	AAV28_39035
684	AAV28_38340	UDP-glucose 6-dehydrogenase	bll8129	8241545	8242861	0	0	0	0	0	0	0	0	-0.514124	0.00481362	2	FALSE	AAV28_38340	Metabolism	Carbohydrate Metabolism	00040 Pentose and glucuronate interconversions [PATH:ko00040]	UGT; glucuronosyltransferase [EC:2.4.1.17]
685	AAV28_37520	AtsE	bll7960	8058213	8058662	0	1	0	0	1	1	0	0	0.290644	0.121532	1	FALSE	AAV28_37520
686	AAV28_38615	transposase	bll8183	8307242	8308306	0	0	0	0	0	0	0	0	-0.513197	0.0328458	8	FALSE
687	AAV28_37525	molecular chaperone Hsp20	blr7961	8058905	8059432	0	0	0	0	0	0	0	0	0.614892	0.00732557	1	FALSE	AAV28_37525	Genetic Information Processing	Folding, Sorting and Degradation	04141 Protein processing in endoplasmic reticulum [PATH:ko04141]	CRYAB; crystallin, alpha B
688	AAV28_38345	acyltransferase	blr8130	8243055	8244122	0	0	0	0	0	0	0	0	-0.905581	0.00598713	2	FALSE	AAV28_38345
689	AAV28_38610	transposase	bll8182	8305919	8306683	0	0	0	0	0	0	0	0	-0.458873	0.00408835	8	FALSE	AAV28_38610
690	AAV28_29515	shikimate dehydrogenase	bll6392	6358760	6359587	0	0	0	0	0	0	0	0	0.626503	0.00664322		FALSE	AAV28_29515	Metabolism	Amino Acid Metabolism	00400 Phenylalanine, tyrosine and tryptophan biosynthesis [PATH:ko00400]	quiB, qa-3; quinate dehydrogenase [EC:1.1.1.24]
691	AAV28_29510	shikimate dehydrogenase	bll6391	6357890	6358744	0	0	0	0	0	0	0	0	0.718764	0.0552515	0	FALSE	AAV28_29510
692	AAV28_33995	LemA	bll7267	7315026	7315634	0	0	0	0	0	0	0	0	0.302715	0.0268968	8	FALSE	AAV28_33995
693	AAV28_21060	beta-hexosaminidase	bll4754	4582834	4583862	0	0	0	0	0	0	0	0	-1.40708	0.000822937	3	FALSE	AAV28_21060	Metabolism	Carbohydrate Metabolism	00520 Amino sugar and nucleotide sugar metabolism [PATH:ko00520]	chiA; bifunctional chitinase/lysozyme [EC:3.2.1.14 3.2.1.17]
694	AAV28_33990	membrane protein	bll7266	7314003	7314893	0	0	0	0	0	0	0	0	-0.188113	0.284437	9	FALSE	AAV28_33990
695	AAV28_21065	vesicle coat complex COPII, subunit SEC24/subunit SFB2/subunit SFB3	bll4755	4583909	4585480	0	0	0	0	0	0	0	0	-0.0960678	0.532209	47	FALSE	AAV28_21065
696	AAV28_12250	arginine transporter	bll3048	2685382	2686371	0	0	0	0	0	0	0	0	0.105937	0.522425	1	FALSE	AAV28_12250
697	AAV28_12255	C4-dicarboxylate ABC transporter permease	bll3049	2686423	2687934	0	0	0	0	0	0	0	0	-0.297582	0.238684	0	FALSE	AAV28_12255
698	AAV28_17570	aminopeptidase A	blr4108	3860501	3862000	0	0	0	0	0	0	0	0	-0.596206	0.0128633	4	FALSE	AAV28_17570
699	AAV28_17575	DNA polymerase III subunit chi	blr4109	3862007	3862459	0	0	0	0	0	0	0	0	-0.165293	0.34881	0	FALSE	AAV28_17575	Metabolism	Nucleotide Metabolism	00230 Purine metabolism [PATH:ko00230]	DPO3T, holE; DNA polymerase III subunit theta [EC:2.7.7.7]
700	AAV28_33195	hypothetical protein	bsr7111	7149695	7149907	0	0	0	0	0	0	0	0	0.58215	0.00427956	2	FALSE	AAV28_33195
701	AAV28_33190	small protein containing a coiled-coil domain containing protein	bsr7110	7149347	7149553	0	0	0	0	0	0	0	0	-0.0771327	0.745139	3	FALSE	AAV28_33190
702	AAV28_02725	protease TldD	bll1168	605712	607139	0	0	0	0	0	0	0	0	-1.64041	1.67002e-05		FALSE	AAV28_02725
703	AAV28_02720	signal peptidase I	bll1167	604936	605715	0	0	0	0	0	0	0	0	-0.684248	0.00189028		FALSE	AAV28_02720	Genetic Information Processing	Folding, Sorting and Degradation	03060 Protein export [PATH:ko03060]	tatE; sec-independent protein translocase protein TatE
704	AAV28_16770	phenylacetic acid degradation protein	blr3951	3705006	3705539	0	0	0	0	0	0	0	0	-0.354072	0.0399722	1	FALSE	AAV28_16770
705	AAV28_16775	TetR family transcriptional regulator	blr3952	3705604	3706224	0	0	0	0	0	0	0	0	-0.339615	0.12481	1	FALSE	AAV28_16775
706	AAV28_16955	hypothetical protein	bll3987	3744424	3744756	0	0	0	0	0	0	0	0	0.0389786	0.74646	46	FALSE	AAV28_16955
707	AAV28_28970	hypothetical protein	bll6282	6232127	6233131	0	0	0	0	0	0	0	0	-1.28918	1.36421e-05	0	FALSE	AAV28_28970
708	AAV28_12435	peptidase M23B	blr3083	2720964	2721851	0	0	0	0	0	0	0	0	0.724573	0.0206724	1	FALSE	AAV28_12435
709	AAV28_16950	cold-shock protein	bsl3986	3743947	3744156	0	0	0	0	0	0	0	0	0.494382	0.0629979	3	FALSE	AAV28_16950
710	AAV28_12430	hypothetical protein	bsr3082	2720693	2720926	0	0	0	0	0	0	0	0	1.14837	0.00163922	0	FALSE	AAV28_12430
711	AAV28_28975	acyl-CoA dehydrogenase	bll6283	6233158	6234342	0	0	0	0	0	0	0	0	-0.495471	0.0921882	1	FALSE	AAV28_28975	Metabolism	Carbohydrate Metabolism	00640 Propanoate metabolism [PATH:ko00640]	E6.2.1.13; acetyl-CoA synthetase (ADP-forming) [EC:6.2.1.13]
712	AAV28_11200	ABC transporter ATP-binding protein	blr2838	2439001	2439849	0	0	0	0	0	0	0	0	0.0523664	0.725413	75	FALSE	AAV28_11200	Environmental Information Processing	Membrane Transport	02010 ABC transporters [PATH:ko02010]	ABC.SN.P, ssuC, tauC; sulfonate/nitrate/taurine transport system permease protein
713	AAV28_11205	hypothetical protein	blr2839	2439854	2441251	0	0	0	0	0	0	0	0	-0.0299114	0.818953	0	FALSE	AAV28_11205
714	AAV28_22600	membrane protein	blr5047	4917620	4918777	0	0	0	0	0	0	0	0	-0.415157	0.0533156	1	FALSE	AAV28_22600
715	AAV28_22605	hypothetical protein	bll4320	4918809	4919000	0	0	0	0	0	0	0	0	0.142931	0.423194	1	FALSE	AAV28_22605
716	AAV28_33330	TetR family transcriptional regulator	bll7139	7179085	7179765	0	0	0	0	0	0	0	0	-0.96673	3.10697e-05	2	FALSE	AAV28_33330
717	AAV28_26770	flagellar biosynthesis repressor FlbT	blr5847	5738828	5739268	0	0	0	0	0	0	0	0	-1.14641	9.59401e-06	1	FALSE	AAV28_26770
718	AAV28_33445	TetR family transcriptional regulator	bll7161	7203835	7204575	0	0	0	0	0	0	0	0	-0.364775	0.0660193	74	FALSE	AAV28_33445
719	AAV28_33335	membrane protein	blr7140	7180053	7181540	0	0	0	0	0	0	0	0	-0.771371	0.00183208	2	FALSE	AAV28_33335
720	AAV28_33440	hypothetical protein	bll7160	7203228	7203713	1	0	1	1	0	0	0	0	-1.77986	0.000348083	17	FALSE	AAV28_33440
721	AAV28_26775	cytochrome D ubiquinol oxidase subunit I	bll5848	5739372	5740871	0	0	0	0	0	0	0	0	-0.933962	0.000974227		FALSE	AAV28_26775
722	AAV28_30970	hypothetical protein	blr2592	6668342	6668695	0	0	0	0	0	0	0	0	1.06587	0.000630739	2	FALSE	AAV28_30970
723	AAV28_30975	hypothetical protein	blr6679	6668772	6669374	0	0	0	0	0	0	0	0	-0.437382	0.0793056	1	FALSE	AAV28_30975
724	AAV28_24955	hypothetical protein	bll5501	5381286	5381771	0	0	0	0	0	0	0	0	0.286511	0.0288166	1	FALSE	AAV28_24955
725	AAV28_24950	hypothetical protein	bll5500	5380762	5381241	0	0	0	0	0	0	0	0	-1.73443	0.00010204	1	FALSE	AAV28_24950
726	AAV28_28600	cytochrome Cbb3	blr6208	6146401	6146757	0	0	0	0	0	0	0	0	-0.0947784	0.565768	0	FALSE	AAV28_28600
727	AAV28_28605	ABC transporter substrate-binding protein	blr6209	6146754	6147677	1	0	1	1	0	0	0	0	-1.41868	8.76032e-05		FALSE	AAV28_28605
728	AAV28_34875	enoyl-CoA hydratase	bll7438	7497126	7497578	0	0	0	0	0	0	0	0	-1.17154	0.00167876	3	FALSE	AAV28_34875
729	AAV28_34870	dehydratase	bll7437	7496647	7497126	0	0	0	0	0	0	0	0	-0.733648	0.0803583		FALSE	AAV28_34870
730	AAV28_42075	hypothetical protein	bsl0560	9026673	9026888	0	0	0	0	0	0	0	0	-0.530027	0.0416063	3	FALSE	AAV28_42075
731	AAV28_22465	phosphate acyltransferase	bll5021	4887023	4888084	0	0	0	0	0	0	0	0	-1.14793	9.39543e-06	3	FALSE	AAV28_22465	Metabolism	Lipid Metabolism	00561 Glycerolipid metabolism [PATH:ko00561]	plsB; glycerol-3-phosphate O-acyltransferase [EC:2.3.1.15]
732	AAV28_22460	3-oxoacyl-ACP synthase	bll5020	4886046	4887026	0	0	0	0	0	0	0	0	-0.488893	0.00186711		FALSE	AAV28_22460	Metabolism	Lipid Metabolism	00061 Fatty acid biosynthesis [PATH:ko00061]	fabF; 3-oxoacyl-[acyl-carrier-protein] synthase II [EC:2.3.1.179]
733	AAV28_42070	MFS transporter	blr0559	9024829	9026517	0	0	0	0	0	0	0	0	-0.0635902	0.241799	3	FALSE	AAV28_42070
734	AAV28_04275	hypothetical protein	bll1465	915535	915990	0	0	0	0	0	0	0	0	0.362475	0.145269	1	FALSE	AAV28_04275
735	AAV28_12920	amino acid decarboxylase	bll3177	2831647	2834004	0	0	0	0	0	0	0	0	0.982534	0.000971038	28	FALSE	AAV28_12920	Metabolism	Amino Acid Metabolism	00330 Arginine and proline metabolism [PATH:ko00330]	ACT; agmatine coumaroyltransferase [EC:2.3.1.64 2.3.1.-]
736	AAV28_40360	cupin	blr0223	8645462	8645884	0	0	0	0	0	0	0	0	0.715671	0.00129401	0	FALSE	AAV28_40360
737	AAV28_40365	membrane protein	bll0224	8646000	8646869	0	0	0	0	0	0	0	0	0.290676	0.11007	138	FALSE	AAV28_40365
738	AAV28_12925	AsnC family transcriptional regulator	bll3178	2834231	2834710	0	0	0	0	0	0	0	0	0.754679	0.0214502	1	FALSE	AAV28_12925
739	AAV28_07775	hypothetical protein	bll2184	1678483	1678926	0	0	0	0	0	0	0	0	0.358476	0.378719	2	TRUE	AAV28_07775
740	AAV28_03095	transcriptional regulator	bll1243	677046	677774	0	0	0	0	0	0	0	0	-0.11832	0.480088	1	FALSE	AAV28_03095
741	AAV28_03090	2-pyrone-4,6-dicarboxylate hydrolase	blr1242	676140	677015	0	0	0	0	0	0	0	0	-0.909986	0.000148112	0	FALSE	AAV28_03090
742	AAV28_07770	hypothetical protein	bsl2183	1678168	1678464	0	0	0	0	0	0	0	0	-0.254265	0.533194	0	TRUE	AAV28_07770
743	AAV28_00270	6-O-methylguanine DNA methyltransferase	bll0687	51952	52848	0	0	0	0	0	0	0	0	-0.0945928	0.579477	1	FALSE	AAV28_00270
744	AAV28_00275	membrane protein	bll0688	52904	53437	0	0	0	0	0	0	0	0	0.509042	0.00168848	0	FALSE	AAV28_00275
745	AAV28_09635	hydrolase	blr2539	2096936	2098390	0	0	0	0	0	0	0	0	-1.49962	3.64625e-05	460	FALSE	AAV28_09635
746	AAV28_09630	pyruvate phosphate dikinase	blr2538	2093477	2096413	0	0	0	0	0	0	0	0	-1.2995	2.23802e-05	7	FALSE	AAV28_09630	Metabolism	Carbohydrate Metabolism	00620 Pyruvate metabolism [PATH:ko00620]	E4.1.1.49, pckA; phosphoenolpyruvate carboxykinase (ATP) [EC:4.1.1.49]
747	AAV28_05730	nitrogen fixation protein NifZ	blr1761	1243233	1243547	0	0	0	0	0	0	0	0	4.5985	5.1291e-09	2	TRUE	AAV28_05730	Metabolism	Energy Metabolism	00910 Nitrogen metabolism [PATH:ko00910]	nifT; nitrogen fixation protein NifT
748	AAV28_05735	hypothetical protein	bll5917	1243800	1244159	0	1	0	0	1	1	0	0	-0.0909317	0.462693	2	TRUE	AAV28_05735
749	AAV28_32315	Egg lysin	bll6945	6960760	6962082	2	0	2	1	0	0	0	1	2.02656	0.000145459	1	FALSE	AAV28_32315
750	AAV28_32310	HupU protein	bll6944	6959676	6960692	0	0	0	0	0	0	0	0	-0.0837055	0.503287	1	FALSE	AAV28_32310	Metabolism	Energy Metabolism	00680 Methane metabolism [PATH:ko00680]	E1.12.7.2L; ferredoxin hydrogenase large subunit [EC:1.12.7.2]
751	AAV28_03670	amidohydrolase	blr1352	785256	786674	0	0	0	0	0	0	0	0	-1.27504	0.00111363	3	FALSE	AAV28_03670
752	AAV28_03895	cyclohexadienyl dehydrogenase	bll1396	831488	832423	0	0	0	0	0	0	0	0	0.257364	0.0741357		FALSE	AAV28_03895	Metabolism	Amino Acid Metabolism	00400 Phenylalanine, tyrosine and tryptophan biosynthesis [PATH:ko00400]	E1.3.1.12; prephenate dehydrogenase [EC:1.3.1.12]
753	AAV28_03890	hypothetical protein	blr1395	830185	831369	0	0	0	0	0	0	0	0	-0.594782	0.00105945	2	FALSE	AAV28_03890
754	AAV28_03675	peptide ABC transporter substrate-binding protein	blr1353	786937	788727	0	0	0	0	0	0	0	0	0.24953	0.348997	3	FALSE	AAV28_03675	Environmental Information Processing	Membrane Transport	02010 ABC transporters [PATH:ko02010]	dppF; dipeptide transport system ATP-binding protein
755	AAV28_24605	hypothetical protein	blr5439	5302057	5302563	0	0	0	0	0	0	0	0	0.0640198	0.641785	0	FALSE	AAV28_24605
756	AAV28_25600	protein usg	bsl5624	5505318	5505605	0	0	0	0	0	0	0	0	-0.0493634	0.724365	3	FALSE	AAV28_25600
757	AAV28_24600	hypothetical protein	blr5438	5301543	5302049	0	0	0	0	0	0	0	0	-0.519352	0.0927454	1	FALSE	AAV28_24600
758	AAV28_25605	molecular chaperone GroES	blr5625	5505984	5506298	0	0	0	0	0	0	0	0	-3.67097	1.08468e-06	3	FALSE	AAV28_25605
759	AAV28_20120	MerR family transcriptional regulator	bll4578	4389575	4390006	0	0	0	0	0	0	0	0	-1.15448	1.18731e-05	3	FALSE	AAV28_20120
760	AAV28_04020	hypothetical protein	bll1416	860805	861812	0	0	0	0	0	0	0	0	0.477554	0.033366	11	FALSE	AAV28_04020
761	AAV28_25950	LuxR family transcriptional regulator	blr5688	5568226	5568879	0	0	0	0	0	0	0	0	-1.16071	9.51507e-06	0	FALSE	AAV28_25950	Environmental Information Processing	Signal Transduction	02020 Two-component system [PATH:ko02020]	rcsA; LuxR family transcriptional regulator, capsular biosynthesis positive transcription factor
762	AAV28_20125	hypothetical protein	bll4579	4390164	4391111	0	0	0	0	0	0	0	0	-0.642907	0.000419505	1	FALSE	AAV28_20125
763	AAV28_25955	hypothetical protein	bll6602	5568985	5569290	0	0	0	0	0	0	0	0	0.32874	0.0593462	1	FALSE
764	AAV28_04025	hypothetical protein	bll1417	862171	862959	0	0	0	0	0	0	0	0	-0.120242	0.644422	73	FALSE	AAV28_04025
765	AAV28_23730	transporter	blr5270	5140811	5141251	0	0	0	0	0	0	0	0	-0.354957	0.190816	431	FALSE	AAV28_23730
766	AAV28_15450	hypothetical protein	bsl3689	3398745	3398951	0	0	0	0	0	0	0	0	0.285939	0.434173	37	FALSE	AAV28_15450
767	AAV28_15320	ABC transporter substrate-binding protein	bll3663	3371157	3372419	0	0	0	0	0	0	0	0	-0.46821	0.0617287	1	FALSE	AAV28_15320	Environmental Information Processing	Membrane Transport	02010 ABC transporters [PATH:ko02010]	aotP; arginine/ornithine transport system ATP-binding protein [EC:3.6.3.-]
768	AAV28_15455	hypothetical protein	bll3690	3399789	3400316	0	0	0	0	0	0	0	0	-0.795679	0.003778	0	FALSE	AAV28_15455
769	AAV28_15325	oxidoreductase	blr3664	3372612	3373667	0	0	0	0	0	0	0	0	0.608616	0.00175261	1	FALSE	AAV28_15325
770	AAV28_25175	NAD(P)H nitroreductase	blr5540	5419697	5420260	0	0	0	0	0	0	0	0	0.129379	0.544009	1	FALSE	AAV28_25175
771	AAV28_41010	membrane protein	blr0354	8796984	8797655	0	0	0	0	0	0	0	0	-0.219116	0.235179	2	FALSE	AAV28_41010
772	AAV28_41015	hemolysin D	blr0355	8797814	8798743	0	0	0	0	0	0	0	0	-0.567805	0.0433549	3	FALSE	AAV28_41015
773	AAV28_20065	allophanate hydrolase	blr4567	4377983	4379020	0	0	0	0	0	0	0	0	-0.344549	0.040507		FALSE	AAV28_20065
774	AAV28_20385	hypothetical protein	blr4629	4447187	4447609	0	0	0	0	0	0	0	0	2.08379	2.55816e-06	1	FALSE	AAV28_20385
775	AAV28_20380	hypothetical protein	bsl4628	4446793	4447002	0	0	0	0	0	0	0	0	0.503736	0.00346429	1	FALSE	AAV28_20380
776	AAV28_31755	ABC transporter permease	bll6833	6850651	6851229	0	0	0	0	0	0	0	0	-2.18358	0.00514945	34	FALSE	AAV28_31755
777	AAV28_31205	cytochrome C peroxidase	bll6722	6722395	6723738	0	0	0	0	0	0	0	0	0.94261	0.000218896	0	FALSE	AAV28_31205
778	AAV28_31750	ABC transporter permease	bll6832	6849240	6850646	0	0	0	0	0	0	0	0	0.620457	0.00302681	0	FALSE	AAV28_31750
779	AAV28_31200	hypothetical protein	bll1417	6721466	6722248	0	0	0	0	0	0	0	0	-0.120242	0.644422	1	FALSE
780	AAV28_20410	hypothetical protein	bll5238	4451374	4451559	0	0	0	0	0	0	0	0	0.465735	0.00729513	2	FALSE
781	AAV28_08050	oxidoreductase	bll2235	1733226	1734206	0	0	0	0	0	0	0	0	0.316071	0.0494188		FALSE	AAV28_08050
782	AAV28_05195	transposase	blr1657	1134603	1135598	0	0	0	0	0	0	0	0	0.961394	0.00275808	5	TRUE	AAV28_05195
783	AAV28_35045	molybdenum cofactor biosynthesis protein MoaD	bsr7472	7527258	7527509	0	0	0	0	0	0	0	0	-0.619169	0.00139666		FALSE	AAV28_35045	Genetic Information Processing	Folding, Sorting and Degradation	04122 Sulfur relay system [PATH:ko04122]	MOCS1, moaA; molybdenum cofactor biosynthesis protein
784	AAV28_35040	CDP-diacylglycerol--glycerol-3-phosphate 3-phosphatidyltransferase	blr7471	7526644	7527261	0	0	0	0	0	0	0	0	-1.03901	0.000757559	1	FALSE	AAV28_35040	Metabolism	Lipid Metabolism	00564 Glycerophospholipid metabolism [PATH:ko00564]	E4.1.1.65, psd; phosphatidylserine decarboxylase [EC:4.1.1.65]
785	AAV28_39930	hypothetical protein	bll2188	8554461	8554673	0	0	0	0	0	0	0	0	0.51462	0.00604618	1	FALSE	AAV28_39930
786	AAV28_08055	4'-phosphopantetheinyl transferase	bll2236	1734203	1734934	0	0	0	0	0	0	0	0	0.367001	0.0929821	3	FALSE	AAV28_08055
787	AAV28_08905	hypothetical protein	bsr2400	1936044	1936259	0	0	0	0	0	0	0	0	0.520344	0.0066787	1	FALSE	AAV28_08905
788	AAV28_08900	uroporphyrinogen decarboxylase	bll2399	1934903	1935937	0	0	0	0	0	0	0	0	-1.22582	4.2184e-05	1	FALSE	AAV28_08900	Metabolism	Metabolism of Cofactors and Vitamins	00860 Porphyrin and chlorophyll metabolism [PATH:ko00860]	sirB; sirohydrochlorin ferrochelatase [EC:4.99.1.4]
789	AAV28_21650	hypothetical protein	bsr0858	4716340	4716624	0	0	0	0	0	0	0	0	1.45453	0.0710439	2	FALSE
790	AAV28_01635	aminoacyl carrier protein 1	bsr0959	368800	369072	0	0	0	0	0	0	0	0	-0.126651	0.585477	2	FALSE	AAV28_01635
791	AAV28_01630	acyl-CoA dehydrogenase	bll0958	367229	368446	0	0	0	0	0	0	0	0	-1.81356	9.88666e-07	2	FALSE	AAV28_01630	Metabolism	Carbohydrate Metabolism	00640 Propanoate metabolism [PATH:ko00640]	E6.2.1.13; acetyl-CoA synthetase (ADP-forming) [EC:6.2.1.13]
792	AAV28_21655	hypothetical protein	bsr0858	4716626	4716880	0	0	0	0	0	0	0	0	1.45453	0.0710439	0	FALSE	AAV28_21655
793	AAV28_06945	hypothetical protein	blr2022	1501233	1501586	0	0	0	0	0	0	0	0	0.830865	0.320798	2	TRUE	AAV28_06945
794	AAV28_06940	LysR family transcriptional regulator	bll2021	1500155	1501147	0	0	0	0	0	0	0	0	2.95031	8.85131e-07	2	TRUE	AAV28_06940
795	AAV28_14320	acetate kinase	blr3458	3148582	3149796	0	0	0	0	0	0	0	0	0.705695	0.0403708	0	FALSE	AAV28_14320
796	AAV28_10660	ABC transporter permease	bll2730	2320418	2321356	0	0	0	0	0	0	0	0	-1.17818	0.000123003		FALSE	AAV28_10660
797	AAV28_10665	ABC transporter substrate-binding protein	bll2731	2321353	2322702	0	0	0	0	0	0	0	0	-2.29199	9.12108e-07	1	FALSE	AAV28_10665
798	AAV28_14325	short-chain dehydrogenase	blr3459	3149793	3150581	1	0	1	0	0	0	0	1	-0.605733	0.0119905		FALSE	AAV28_14325	Metabolism	Lipid Metabolism	00061 Fatty acid biosynthesis [PATH:ko00061]	fabA; 3-hydroxydecanoyl-[acyl-carrier-protein] dehydratase [EC:4.2.1.60]
799	AAV28_14495	pilus assembly protein CpaF	blr3494	3183954	3185330	0	0	0	0	0	0	0	0	0.231781	0.637178	1	FALSE	AAV28_14495
800	AAV28_36460	ferrochelatase	bll7752	7821881	7822918	0	0	0	0	0	0	0	0	-0.872774	0.000756756		FALSE	AAV28_36460
801	AAV28_36465	membrane protein	blr7753	7823001	7823399	0	0	0	0	0	0	0	0	-0.916756	0.000436168	1	FALSE	AAV28_36465
802	AAV28_13310	cobalamin synthase	bll3255	2931217	2931999	0	0	0	0	0	0	0	0	-0.217619	0.270187		FALSE	AAV28_13310	Metabolism	Metabolism of Cofactors and Vitamins	00860 Porphyrin and chlorophyll metabolism [PATH:ko00860]	cobP, cobU; adenosylcobinamide kinase / adenosylcobinamide-phosphate guanylyltransferase [EC:2.7.1.156 2.7.7.62]
803	AAV28_13640	alpha/beta hydrolase	blr3322	2995839	2996720	1	0	1	1	0	0	0	0	0.031463	0.753363	0	FALSE	AAV28_13640
804	AAV28_13865	cellulase	blr3367	3051132	3052157	1	0	1	1	0	0	0	0	-0.476984	0.0153843	0	FALSE	AAV28_13865	Metabolism	Carbohydrate Metabolism	00500 Starch and sucrose metabolism [PATH:ko00500]	bcsA; cellulose synthase (UDP-forming) [EC:2.4.1.12]
805	AAV28_17360	hypothetical protein	blr4068	3820873	3821691	0	0	0	0	0	0	0	0	0.245547	0.200479	1	FALSE	AAV28_17360
806	AAV28_13860	ligase	blr3366	3049825	3051111	0	0	0	0	0	0	0	0	0.34243	0.0691419	1	FALSE	AAV28_13860
807	AAV28_13645	allantoate amidohydrolase	blr3323	2996725	2997978	0	0	0	0	0	0	0	0	-0.274219	0.129779	0	FALSE	AAV28_13645
808	AAV28_21380	iron reductase	bll4815	4656871	4657578	0	0	0	0	0	0	0	0	0.853434	0.000887094	0	FALSE	AAV28_21380
809	AAV28_21385	oxidoreductase	bll4816	4657580	4659529	0	0	0	0	0	0	0	0	0.688388	0.000497514	0	FALSE	AAV28_21385
810	AAV28_21475	hypothetical protein	bll4833	4676024	4676386	0	1	0	0	1	1	0	0	1.4203	5.92796e-06	1	FALSE	AAV28_21475
811	AAV28_12130	DNA polymerase	bll3023	2654929	2656338	0	0	0	0	0	0	0	0	0.733194	0.0193622	10	FALSE	AAV28_12130
812	AAV28_21470	major facilitator transporter	blr4832	4674631	4675959	0	0	0	0	0	0	0	0	0.446359	0.0145782	2	FALSE	AAV28_21470
813	AAV28_30405	protein-S-isoprenylcysteine methyltransferase	blr6565	6550533	6551159	0	0	0	0	0	0	0	0	-0.287394	0.0739821	0	FALSE	AAV28_30405
814	AAV28_30155	fumarate hydratase	blr6519	6495682	6497115	1	0	1	1	0	0	0	0	0.244208	0.430531	2	FALSE	AAV28_30155	Metabolism	Carbohydrate Metabolism	00020 Citrate cycle (TCA cycle) [PATH:ko00020]	E4.2.1.2AB, fumB; fumarate hydratase subunit beta [EC:4.2.1.2]
815	AAV28_30150	hypothetical protein	blr6518	6495073	6495591	0	0	0	0	0	0	0	0	0.177198	0.37415	110	FALSE	AAV28_30150
816	AAV28_16165	hypothetical protein	bll3834	3572380	3573633	0	0	0	0	0	0	0	0	0.479613	0.00592679	1	FALSE	AAV28_16165
817	AAV28_18690	chemotaxis protein	bll4326	4101334	4103028	0	0	0	0	0	0	0	0	-0.13766	0.335957	1	FALSE	AAV28_18690
818	AAV28_40565	malonate decarboxylase subunit	bll0264	8687864	8688814	0	0	0	0	0	0	0	0	-0.0399995	0.837482		FALSE	AAV28_40565
819	AAV28_34310	hypothetical protein	bsr7328	7383100	7383354	0	0	0	0	0	0	0	0	0.508812	0.00693363	1	FALSE	AAV28_34310
820	AAV28_18695	chemotaxis protein	bll4327	4103297	4104991	0	0	0	0	0	0	0	0	-0.537522	0.0132125	3	FALSE	AAV28_18695	Environmental Information Processing	Signal Transduction	02020 Two-component system [PATH:ko02020]	cheBR; two-component system, chemotaxis family, CheB/CheR fusion protein [EC:2.1.1.80 3.1.1.61]
821	AAV28_34315	hemolysin D	blr7329	7383415	7384659	0	0	0	0	0	0	0	0	2.11381	0.00918004	1	FALSE	AAV28_34315
822	AAV28_40560	ACP S-malonyltransferase	bll0263	8686916	8687854	0	0	0	0	0	0	0	0	0.947929	0.000346137	0	FALSE	AAV28_40560	Metabolism	Lipid Metabolism	00061 Fatty acid biosynthesis [PATH:ko00061]	ACAC; acetyl-CoA carboxylase / biotin carboxylase [EC:6.4.1.2 6.3.4.14]
823	AAV28_19205	translational machinery protein	bll4412	4193710	4194108	0	0	0	0	0	0	0	0	-1.10011	4.75687e-05	1	FALSE	AAV28_19205
824	AAV28_14145	metal-dependent hydrolase	bll3423	3109695	3110399	0	0	0	0	0	0	0	0	-0.75813	0.000381002	0	FALSE	AAV28_14145	Environmental Information Processing	Membrane Transport	02010 ABC transporters [PATH:ko02010]	livG; branched-chain amino acid transport system ATP-binding protein
825	AAV28_04090	hypothetical protein	bsl5034	880534	880815	1	0	1	1	0	0	0	0	0.0334294	0.745373	1	FALSE
826	AAV28_14140	hypothetical protein	blr3226	3109055	3109297	0	0	0	0	0	0	0	0	-1.39677	1.65579e-05	1	FALSE
827	AAV28_37750	hypothetical protein	blr8007	8114380	8115027	0	0	0	0	0	0	0	0	0.0909218	0.553504	0	FALSE	AAV28_37750
828	AAV28_36805	3-hydroxyacyl-CoA dehydrogenase	bll7821	7892976	7895072	0	0	0	0	0	0	0	0	-0.230169	0.260681	5	FALSE	AAV28_36805	Metabolism	Energy Metabolism	00720 Carbon fixation in autotrophic prokaryotes [PATH:ko00720]	fadB; 3-hydroxyacyl-CoA dehydrogenase / enoyl-CoA hydratase / 3-hydroxybutyryl-CoA epimerase / enoyl-CoA isomerase [EC:1.1.1.35 4.2.1.17 5.1.2.3 5.3.3.8]
829	AAV28_33835	DNA-binding protein	bll7235	7276071	7276730	0	0	0	0	0	0	0	0	-1.08114	0.000194914	13	FALSE	AAV28_33835
830	AAV28_00255	hypothetical protein	blr0684	49904	50215	0	0	0	0	0	0	0	0	-0.861851	0.0043646	17	FALSE	AAV28_00255
831	AAV28_04095	peptidase P60	bll1430	881465	882319	0	0	0	0	0	0	0	0	0.174196	0.431341		FALSE	AAV28_04095
832	AAV28_33830	methyltransferase type 11	bll7234	7275154	7275960	0	0	0	0	0	0	0	0	0.58127	0.493988	1	FALSE	AAV28_33830
833	AAV28_36160	hypothetical protein	bll4570	7756313	7756516	0	0	0	0	0	0	0	0	0.517286	0.015316		FALSE
834	AAV28_39755	RimK-like protein	blr0101	8522829	8523758	0	0	0	0	0	0	0	0	-0.612424	0.00224946	3	FALSE	AAV28_39755
835	AAV28_39750	ferredoxin-NADP reductase	bll0100	8521681	8522454	0	0	0	0	0	0	0	0	-3.92644	3.19351e-08	3	FALSE	AAV28_39750
836	AAV28_16895	deacylase	bll3975	3734450	3735478	0	0	0	0	0	0	0	0	-1.55429	0.0231418	1	FALSE	AAV28_16895
837	AAV28_06360	ABC transporter permease	blr1890	1363156	1364118	0	0	0	0	0	0	0	0	0.669572	0.0118281	1	TRUE	AAV28_06360
838	AAV28_16890	transcriptional regulator	bll3974	3733344	3734408	0	0	0	0	0	0	0	0	-0.347247	0.0537071	1	FALSE	AAV28_16890
839	AAV28_06365	ABC transporter permease	blr1891	1364131	1364991	0	0	0	0	0	0	0	0	-0.716874	0.00250158	0	TRUE	AAV28_06365
840	AAV28_09990	hypothetical protein	bsl2602	2169025	2169285	0	0	0	0	0	0	0	0	-0.00326521	0.689823	2	FALSE	AAV28_09990
841	AAV28_36165	transglycosylase	bll7693	7756494	7757612	0	0	0	0	0	0	0	0	0.925951	0.0260955	1	FALSE	AAV28_36165
842	AAV28_09995	hypothetical protein	bll2727	2169601	2169792	0	0	0	0	0	0	0	0	-0.0514883	0.818483	2	FALSE
843	AAV28_36060	hypothetical protein	bll7668	7734117	7734449	0	0	0	0	0	0	0	0	1.0342	0.000585122	1	FALSE	AAV28_36060
844	AAV28_21620	caspase-like domain-containing protein	bll4862	4706270	4708777	0	0	0	0	0	0	0	0	-0.0565492	0.646798	1	FALSE	AAV28_21620
845	AAV28_05320	ABC transporter permease	blr1680	1157932	1158594	0	0	0	0	0	0	0	0	-0.47421	0.022564		TRUE	AAV28_05320
846	AAV28_19015	peptidase M23	bll4385	4167714	4169336	0	0	0	0	0	0	0	0	-0.981597	0.00302848	0	FALSE	AAV28_19015
847	AAV28_16095	(2Fe-2S)-binding protein	bll3821	3558958	3559440	0	0	0	0	0	0	0	0	-0.408239	0.0565967	3	FALSE	AAV28_16095
848	AAV28_40195	histidine kinase	bsr0189	8609446	8609592	0	0	0	0	0	0	0	0	0.684039	0.0187876	3	FALSE	AAV28_40195
849	AAV28_16090	aldehyde dehydrogenase	bll3820	3555434	3558958	0	0	0	0	0	0	0	0	0.78623	0.0194364		FALSE	AAV28_16090
850	AAV28_19010	hypothetical protein	bll6473	4167544	4167747	0	0	0	0	0	0	0	0	0.506697	0.0424224		FALSE
851	AAV28_40190	shikimate kinase	bll0188	8608639	8609262	0	0	0	0	0	0	0	0	-0.265037	0.295295	3	FALSE	AAV28_40190
852	AAV28_27730	serine--glyoxylate aminotransferase	bll6039	5969440	5970642	0	0	0	0	0	0	0	0	0.36473	0.0179378	2	FALSE	AAV28_27730
853	AAV28_27735	GntR family transcriptional regulator	blr6040	5970776	5971513	0	0	0	0	0	0	0	0	-0.04706	0.594901	2	FALSE	AAV28_27735
854	AAV28_21275	7-cyano-7-deazaguanine reductase	blr4796	4634929	4635381	0	0	0	0	0	0	0	0	-1.06558	0.00121282	1	FALSE	AAV28_21275
855	AAV28_25385	hypothetical protein	bll5582	5459726	5460055	0	0	0	0	0	0	0	0	-1.06718	5.3446e-05	3	FALSE	AAV28_25385
856	AAV28_25380	acetyltransferase	bll5581	5459109	5459639	0	0	0	0	0	0	0	0	-0.596562	0.0362052	1	FALSE	AAV28_25380
857	AAV28_21270	lyase	blr4795	4633900	4634877	0	0	0	0	0	0	0	0	0.85022	0.000146214	2	FALSE	AAV28_21270
858	AAV28_17140	acyltransferase	blr4025	3778116	3778808	0	0	0	0	0	0	0	0	-0.492725	0.0139619	0	FALSE	AAV28_17140
859	AAV28_17145	penicillin-binding protein	blr4026	3778924	3780066	0	0	0	0	0	0	0	0	-0.184708	0.445419	1	FALSE	AAV28_17145
860	AAV28_16230	amidohydrolase	bll3847	3584778	3586019	0	0	0	0	0	0	0	0	-0.571298	0.0059407	1	FALSE	AAV28_16230	Metabolism	Nucleotide Metabolism	00240 Pyrimidine metabolism [PATH:ko00240]	rihB; ribosylpyrimidine nucleosidase [EC:3.2.2.8]
861	AAV28_19270	C4-dicarboxylate ABC transporter permease	bll4425	4206813	4208078	0	0	0	0	0	0	0	0	1.25317	0.000555548		FALSE	AAV28_19270
862	AAV28_32120	copper resistance protein	bll6908	6921792	6923447	0	0	0	0	0	0	0	0	0.168673	0.298729	0	FALSE	AAV28_32120
863	AAV28_16545	ABC transporter ATPase	blr3906	3656311	3657291	0	0	0	0	0	0	0	0	-0.540886	0.00706053		FALSE	AAV28_16545
864	AAV28_19275	C4-dicarboxylate ABC transporter permease	bll4426	4208078	4208686	0	0	0	0	0	0	0	0	0.654406	0.0123361	3	FALSE	AAV28_19275
865	AAV28_16235	membrane protein	blr3848	3586162	3586581	0	0	0	0	0	0	0	0	0.653663	0.00495678	1	FALSE	AAV28_16235
866	AAV28_16540	Fe(II)-dependent oxygenase	blr3905	3655625	3656314	0	0	0	0	0	0	0	0	-1.87926	5.31285e-06	0	FALSE	AAV28_16540
867	AAV28_32125	copper resistance protein	bll6909	6923458	6923820	0	0	0	0	0	0	0	0	-1.38254	0.00885132	1	FALSE	AAV28_32125
868	AAV28_04260	endoribonuclease L-PSP	bll1462	912974	913333	0	0	0	0	0	0	0	0	-0.816722	0.000712082	1	FALSE	AAV28_04260
869	AAV28_03465	serine kinase	blr1315	747540	748523	1	0	1	1	0	0	0	0	-0.74217	0.000960224	0	FALSE	AAV28_03465	Metabolism	Amino Acid Metabolism	00260 Glycine, serine and threonine metabolism [PATH:ko00260]	E2.7.1.39A, thrB; homoserine kinase [EC:2.7.1.39]
870	AAV28_38400	phosphoenolpyruvate carboxykinase [ATP]	bll8141	8256072	8257688	0	0	0	0	0	0	0	0	-0.175235	0.324028	3	FALSE	AAV28_38400	Metabolism	Carbohydrate Metabolism	00010 Glycolysis / Gluconeogenesis [PATH:ko00010]	E4.1.1.32, pckA, PEPCK; phosphoenolpyruvate carboxykinase (GTP) [EC:4.1.1.32]
871	AAV28_38405	hypothetical protein	bll8142	8257973	8260567	1	0	1	1	0	0	0	0	0.519714	0.01554	1	FALSE	AAV28_38405
872	AAV28_03460	4-hydroxy-3-methylbut-2-enyl diphosphate reductase	blr1314	746565	747533	0	0	0	0	0	0	0	0	-2.30159	4.22946e-06		FALSE	AAV28_03460	Metabolism	Metabolism of Terpenoids and Polyketides	00900 Terpenoid backbone biosynthesis [PATH:ko00900]	E1.17.7.1, gcpE, ispG; (E)-4-hydroxy-3-methylbut-2-enyl-diphosphate synthase [EC:1.17.7.1]
873	AAV28_41570	hypothetical protein	bll0464	8928836	8929207	0	0	0	0	0	0	0	0	-1.49705	0.0610324	7	FALSE	AAV28_41570
874	AAV28_41575	hypothetical protein	bll0465	8929956	8930732	0	0	0	0	0	0	0	0	0.0504886	0.719137	3	FALSE	AAV28_41575
875	AAV28_29230	branched-chain alpha-keto acid dehydrogenase subunit E2	blr6333	6298838	6300121	0	0	0	0	0	0	0	0	1.879	0.000294904		FALSE	AAV28_29230	Metabolism	Amino Acid Metabolism	00280 Valine, leucine and isoleucine degradation [PATH:ko00280]	E1.2.4.4C, bkdA; 2-oxoisovalerate dehydrogenase E1 component [EC:1.2.4.4]
876	AAV28_29235	dihydrolipoamide dehydrogenase	blr6334	6300135	6301532	0	0	0	0	0	0	0	0	-0.457804	0.0144131	0	FALSE	AAV28_29235	Metabolism	Carbohydrate Metabolism	00010 Glycolysis / Gluconeogenesis [PATH:ko00010]	DLAT, aceF, pdhC; pyruvate dehydrogenase E2 component (dihydrolipoamide acetyltransferase) [EC:2.3.1.12]
877	AAV28_29725	hypothetical protein	bll6433	6401420	6402016	0	0	0	0	0	0	0	0	-0.782259	0.00146572	1	FALSE	AAV28_29725
878	AAV28_35865	hypothetical protein	bll0388	7698776	7698988	0	0	0	0	0	0	0	0	0.282224	0.0544863	24	FALSE
879	AAV28_24645	hypothetical protein	bll0966	5309680	5310426	0	0	0	0	0	0	0	0	0.364699	0.547085	10	FALSE
880	AAV28_34225	RND transporter	bll7313	7369923	7371026	0	0	0	0	0	0	0	0	0.90658	0.00578882	1	FALSE	AAV28_34225
881	AAV28_36935	4-hydroxybenzoyl-CoA thioesterase	blr7847	7922051	7922470	0	0	0	0	0	0	0	0	0.218767	0.278511	7	FALSE	AAV28_36935	Metabolism	Metabolism of Cofactors and Vitamins	00130 Ubiquinone and other terpenoid-quinone biosynthesis [PATH:ko00130]	E6.2.1.12; 4-coumarate--CoA ligase [EC:6.2.1.12]
882	AAV28_08730	hypothetical protein	bll2365	1889205	1889855	0	0	0	0	0	0	0	0	0.750272	0.000484848	0	FALSE	AAV28_08730
883	AAV28_03280	malonate transporter	blr1278	709569	710333	1	0	1	1	0	0	0	0	-0.379549	0.0263473		FALSE	AAV28_03280
884	AAV28_03285	AsnC family transcriptional regulator	blr1279	710334	711053	0	0	0	0	0	0	0	0	-0.254806	0.170883		FALSE	AAV28_03285
885	AAV28_08735	hypothetical protein	bll2366	1889879	1891258	0	0	0	0	0	0	0	0	-1.07941	0.000377212	2	FALSE	AAV28_08735
886	AAV28_07905	hypothetical protein	bsl2206	1703198	1703398	0	0	0	0	0	0	0	0	-0.34136	0.0749253	3	FALSE	AAV28_07905
887	AAV28_07900	NADH dehydrogenase	blr2205	1701670	1702890	0	0	0	0	0	0	0	0	0.274469	0.140502	1	FALSE	AAV28_07900	Metabolism	Energy Metabolism	00190 Oxidative phosphorylation [PATH:ko00190]	E1.6.99.3; NADH dehydrogenase [EC:1.6.99.3]
888	AAV28_11015	protein kinase	bll2800	2396462	2398201	0	0	0	0	0	0	0	0	0.348686	0.124589	1	FALSE	AAV28_11015
889	AAV28_18055	hypothetical protein	bll4201	3961584	3961841	0	0	0	0	0	0	0	0	0.928027	0.0186688	1	FALSE
890	AAV28_11010	hydroxyquinol 1,2-dioxygenase	blr2799	2395529	2396446	0	0	0	0	0	0	0	0	-0.823783	0.000201541	3	FALSE	AAV28_11010
891	AAV28_18050	esterase	bll4200	3959731	3961587	0	0	0	0	0	0	0	0	0.0890985	0.565593		FALSE	AAV28_18050
892	AAV28_22815	glutamyl-tRNA amidotransferase	bsl5090	4966557	4966844	0	0	0	0	0	0	0	0	0.508338	0.0607137	3	FALSE	AAV28_22815	Genetic Information Processing	Translation	00970 Aminoacyl-tRNA biosynthesis [PATH:ko00970]	gatB; aspartyl-tRNA(Asn)/glutamyl-tRNA (Gln) amidotransferase subunit B [EC:6.3.5.6 6.3.5.7]
893	AAV28_22810	hypothetical protein	bll2657	4966326	4966538	0	0	0	0	0	0	0	0	-0.0022162	0.592638	0	FALSE	AAV28_22810
894	AAV28_26125	hypothetical protein	bll5722	5607192	5608166	0	0	0	0	0	0	0	0	-1.06687	0.000318011		FALSE	AAV28_26125
895	AAV28_26120	membrane protein	blr5721	5606217	5607182	0	0	0	0	0	0	0	0	0.313598	0.0536318	1	FALSE	AAV28_26120
896	AAV28_24410	50S ribosomal protein L3	bll5400	5255491	5256207	0	0	0	0	0	0	0	0	-1.44945	9.89565e-06	1	FALSE	AAV28_24410	Genetic Information Processing	Translation	03010 Ribosome [PATH:ko03010]	RP-L2, rplB; large subunit ribosomal protein L2
897	AAV28_24145	hypothetical protein	bsr5347	5217342	5217584	0	0	0	0	0	0	0	0	-1.52081	5.73775e-05	6	FALSE	AAV28_24145
898	AAV28_24415	30S ribosomal protein S10	bll5401	5256260	5256568	0	0	0	0	0	0	0	0	-1.88264	8.8424e-06		FALSE	AAV28_24415
899	AAV28_24140	alpha/beta hydrolase	blr5346	5216049	5217056	1	0	1	0	0	0	0	1	-1.38092	8.33747e-05	47	FALSE	AAV28_24140
900	AAV28_35915	photosystem reaction center subunit H	bll7644	7708008	7708517	1	0	1	0	0	0	0	1	0.677102	0.0334296	1	FALSE	AAV28_35915
901	AAV28_36250	hypothetical protein	blr4352	7775672	7775920	0	0	0	0	0	0	0	0	-0.984997	0.000891165		FALSE	AAV28_36250
902	AAV28_35910	hypothetical protein	bsr7643	7707530	7707757	0	0	0	0	0	0	0	0	-0.42236	0.0389441	1	FALSE	AAV28_35910
903	AAV28_14790	hypothetical protein	bll0452	3241222	3241401	0	0	0	0	0	0	0	0	-0.681425	0.203248	1	FALSE
904	AAV28_00480	hypothetical protein	blr0727	95186	96298	0	0	0	0	0	0	0	0	0.509839	0.137517	1	FALSE	AAV28_00480
905	AAV28_04900	hypothetical protein	bll1595	1071453	1073204	0	0	0	0	0	0	0	0	-0.285483	0.284404	104	TRUE	AAV28_04900
906	AAV28_36780	ABC transporter substrate-binding protein	blr7816	7886171	7887262	1	0	1	1	0	0	0	0	-1.80122	0.000192128	1	FALSE	AAV28_36780
907	AAV28_09170	hypothetical protein	blr4967	1991947	1992303	0	0	0	0	0	0	0	0	-1.28658	0.000420202	2	FALSE	AAV28_09170
908	AAV28_00485	hypothetical protein	bsl0728	96431	96703	1	0	1	1	0	0	0	0	-0.373294	0.0551534	8	FALSE	AAV28_00485
909	AAV28_09175	hypothetical protein	bll2452	1992476	1993282	0	0	0	0	0	0	0	0	-1.18561	8.88613e-06	1	FALSE	AAV28_09175
910	AAV28_36785	acyl-CoA dehydrogenase	bll7817	7887357	7888499	0	0	0	0	0	0	0	0	0.433517	0.139695	6	FALSE	AAV28_36785	Metabolism	Metabolism of Terpenoids and Polyketides	00281 Geraniol degradation [PATH:ko00281]	E2.3.1.16, fadA; acetyl-CoA acyltransferase [EC:2.3.1.16]
911	AAV28_32745	hypothetical protein	bll7562	7059940	7060206	0	0	0	0	0	0	0	0	-0.546611	0.00698155	2	FALSE	AAV28_32745
912	AAV28_38575	hypothetical protein	blr8176	8297191	8298444	0	0	0	0	0	0	0	0	-0.861704	0.00317184	0	FALSE	AAV28_38575
913	AAV28_01020	carboxymethylenebutenolidase	bll0837	219442	220113	0	0	0	0	0	0	0	0	0.293776	0.223272	4	FALSE	AAV28_01020	Metabolism	Xenobiotics Biodegradation and Metabolism	00364 Fluorobenzoate degradation [PATH:ko00364]	E5.5.1.7; chloromuconate cycloisomerase [EC:5.5.1.7]
914	AAV28_01025	hypothetical protein	bll0838	220274	220615	0	0	0	0	0	0	0	0	0.0708595	0.606597	0	FALSE	AAV28_01025
915	AAV28_05055	GDP-L-fucose synthase	bll1630	1107624	1108631	0	0	0	0	0	0	0	0	0.270592	0.497027		TRUE	AAV28_05055	Metabolism	Carbohydrate Metabolism	00051 Fructose and mannose metabolism [PATH:ko00051]	E4.2.1.47, gmd; GDPmannose 4,6-dehydratase [EC:4.2.1.47]
916	AAV28_15840	AraC family transcriptional regulator	bll3772	3501450	3502418	0	0	0	0	0	0	0	0	0.411821	0.0399931	1	FALSE	AAV28_15840
917	AAV28_05505	Nodulation protein W	bll1714	1198375	1199058	0	0	0	0	0	0	0	0	0.448431	0.0599959		TRUE	AAV28_05505
918	AAV28_05050	acriflavine resistance protein B	blr1629	1104233	1107349	0	0	0	0	0	0	0	0	0.109622	0.529945	2	TRUE	AAV28_05050
919	AAV28_05500	chemotaxis protein CheY	bsl1713	1197904	1198290	0	0	0	0	0	0	0	0	-0.321638	0.24314	2	TRUE	AAV28_05500
920	AAV28_15845	transcriptional regulator	bll3773	3502591	3503529	0	0	0	0	0	0	0	0	0.0386151	0.261724	2	FALSE	AAV28_15845
921	AAV28_06550	chromosome segregation protein SMC	bll1930	1407139	1409649	0	0	0	0	0	0	0	0	0.275018	0.0650435	1	TRUE	AAV28_06550
922	AAV28_06880	hypothetical protein	bsr2008	1489106	1489399	0	0	0	0	0	0	0	0	1.13556	0.000943611	2	TRUE	AAV28_06880
923	AAV28_06555	hypothetical protein	blr1931	1410085	1411281	0	0	0	0	0	0	0	0	-0.184577	0.668362	1	TRUE	AAV28_06555
924	AAV28_06885	brp/Blh family beta-carotene 15,15'-monooxygenase	bll2009	1490113	1490829	0	0	0	0	0	0	0	0	1.48528	0.000838059	2	TRUE	AAV28_06885
925	AAV28_38570	hypothetical protein	blr8175	8295846	8297189	0	0	0	0	0	0	0	0	-0.36856	0.0995051		FALSE	AAV28_38570
926	AAV28_00730	acetyltransferase	bll0776	150606	151067	0	0	0	0	0	0	0	0	0.510454	0.033727	0	FALSE	AAV28_00730
927	AAV28_38985	hypothetical protein	bsl8253	8364247	8364525	0	0	0	0	0	0	0	0	1.11135	0.131401	2	FALSE	AAV28_38985
928	AAV28_38980	hypothetical protein	bsl8252	8364035	8364250	0	0	0	0	0	0	0	0	0.75997	0.0149134		FALSE	AAV28_38980
929	AAV28_00735	LysR family transcriptional regulator	bll0777	151074	152000	1	0	1	1	0	0	0	0	-0.0469514	0.775566	3	FALSE	AAV28_00735
930	AAV28_20240	transcription-repair coupling factor	bll4601	4412604	4416122	0	0	0	0	0	0	0	0	0.517942	0.0115703		FALSE	AAV28_20240
931	AAV28_20715	alpha/beta hydrolase	blr4684	4507334	4508446	0	0	0	0	0	0	0	0	2.99704	4.8357e-06	2	FALSE	AAV28_20715
932	AAV28_20245	hypothetical protein	bsl4602	4416119	4416409	0	0	0	0	0	0	0	0	-0.486287	0.00943673	3	FALSE	AAV28_20245
933	AAV28_20710	queuine tRNA-ribosyltransferase	bll4683	4505890	4507047	0	0	0	0	0	0	0	0	0.584206	0.0293025	2	FALSE	AAV28_20710
934	AAV28_13415	nicotinate-nucleotide--dimethylbenzimidazole phosphoribosyltransferase	blr3276	2951778	2952830	0	0	0	0	0	0	0	0	-0.902785	0.000579769	0	FALSE	AAV28_13415	Metabolism	Metabolism of Cofactors and Vitamins	00740 Riboflavin metabolism [PATH:ko00740]	ENPP1_3; ectonucleotide pyrophosphatase/phosphodiesterase family member 1/3 [EC:3.1.4.1 3.6.1.9]
935	AAV28_13410	precorrin 6A synthase	blr3275	2951018	2951767	1	0	1	0	0	0	0	1	0.17664	0.390037	1	FALSE	AAV28_13410	Metabolism	Metabolism of Cofactors and Vitamins	00860 Porphyrin and chlorophyll metabolism [PATH:ko00860]	E2.1.1.133, cobM, cbiF; precorrin-4 C11-methyltransferase [EC:2.1.1.133]
936	AAV28_01285	ABC transporter permease	bll0887	281288	282472	0	0	0	0	0	0	0	0	-0.151175	0.266958	1	FALSE	AAV28_01285
937	AAV28_19865	hypothetical protein	blr4528	4336642	4337118	0	0	0	0	0	0	0	0	0.746347	0.00118724		FALSE	AAV28_19865
938	AAV28_35785	chemotaxis protein CheY	blr7619	7682060	7682764	0	0	0	0	0	0	0	0	-0.88928	0.000659153	0	FALSE	AAV28_35785
939	AAV28_19860	hypothetical protein	bll1517	4336460	4336645	0	0	0	0	0	0	0	0	-1.48994	1.26604e-05		FALSE
940	AAV28_01280	branched-chain amino acid ABC transporter substrate-binding protein	bll0886	280345	281109	0	0	0	0	0	0	0	0	0.195401	0.259976	32	FALSE	AAV28_01280	Environmental Information Processing	Membrane Transport	02010 ABC transporters [PATH:ko02010]	livM; branched-chain amino acid transport system permease protein
941	AAV28_30455	hypothetical protein	bll6575	6560017	6560619	0	0	0	0	0	0	0	0	0.690545	0.00203658	1	FALSE	AAV28_30455
942	AAV28_15150	ABC transporter permease	blr3628	3334447	3335379	0	0	0	0	0	0	0	0	0.766834	0.00321985	1	FALSE	AAV28_15150
943	AAV28_30360	hypothetical protein	bll6557	6541130	6542458	0	0	0	0	0	0	0	0	-0.0847396	0.544294	2	FALSE	AAV28_30360
944	AAV28_15155	ABC transporter permease	blr3629	3335379	3336182	0	0	0	0	0	0	0	0	0.749337	0.000185611		FALSE	AAV28_15155
945	AAV28_30365	lactate dehydrogenase	bll6558	6542564	6543988	1	0	1	1	0	0	0	0	-1.14428	4.68717e-05	3	FALSE	AAV28_30365	Metabolism	Carbohydrate Metabolism	00620 Pyruvate metabolism [PATH:ko00620]	ldhA; D-lactate dehydrogenase [EC:1.1.1.28]
946	AAV28_06775	transposase	bsr1983	1458650	1458841	0	0	0	0	0	0	0	0	-0.238657	0.424485		TRUE	AAV28_06775
947	AAV28_27945	hydrolase	blr6083	6019834	6020697	0	0	0	0	0	0	0	0	0.61273	0.0120436	3	FALSE	AAV28_27945
948	AAV28_06770	transposase	bsr1982	1458441	1458671	0	0	0	0	0	0	0	0	0.348771	0.349007	2	TRUE	AAV28_06770
949	AAV28_27940	3-hydroxyacyl-CoA dehydrogenase	bll6082	6018876	6019637	0	0	0	0	0	0	0	0	-0.0150443	0.725369	3	FALSE	AAV28_27940
950	AAV28_10500	sugar phosphate permease	bll2700	2279620	2280867	0	0	0	0	0	0	0	0	-0.747498	0.0126107	2	FALSE	AAV28_10500
951	AAV28_37325	ABC transporter substrate-binding protein	bll7921	8004166	8005824	1	0	1	0	0	0	0	1	1.56972	5.52782e-05	3	FALSE	AAV28_37325
952	AAV28_10855	cytochrome Cbb3	blr2766	2362969	2363841	0	0	0	0	0	0	0	0	3.84258	4.01397e-08	0	FALSE	AAV28_10855	Metabolism	Energy Metabolism	00190 Oxidative phosphorylation [PATH:ko00190]	ccoQ; cb-type cytochrome c oxidase subunit IV [EC:1.9.3.1]
953	AAV28_10505	hypothetical protein	bll2701	2281571	2284282	1	1	1	0	1	0	1	1	0.194398	0.462618	1	FALSE	AAV28_10505
954	AAV28_10850	cbb3 oxidase subunit IV	bsr2765	2362798	2362962	0	0	0	0	0	0	0	0	3.73465	1.12142e-07	0	FALSE	AAV28_10850
955	AAV28_37320	ABC transporter permease	bll7920	8003016	8003969	0	0	0	0	0	0	0	0	0.952048	0.000246972	101	FALSE	AAV28_37320
956	AAV28_41800	beta-Ig-H3/fasciclin	bll0507	8969265	8969819	1	1	1	1	1	1	0	0	-0.293972	0.516171	8	FALSE	AAV28_41800
957	AAV28_41805	oxidoreductase	bll0508	8970133	8970894	0	0	0	0	0	0	0	0	-0.400656	0.533909	3	FALSE	AAV28_41805
958	AAV28_31940	hypothetical protein	bll6870	6885110	6885877	0	0	0	0	0	0	0	0	0.0867719	0.734041	3	FALSE	AAV28_31940
959	AAV28_31410	gluconate kinase	blr6762	6767796	6768302	0	0	0	0	0	0	0	0	-0.751381	0.0138946	0	FALSE	AAV28_31410
960	AAV28_31945	flagellar P-ring protein FlgI	bll6871	6885945	6887075	0	0	0	0	0	0	0	0	0.641073	0.00424318		FALSE	AAV28_31945	Cellular Processes	Cell Motility	02040 Flagellar assembly [PATH:ko02040]	flgH; flagellar L-ring protein precursor FlgH
961	AAV28_31415	hydrolase	blr6763	6768299	6769111	1	0	1	1	0	0	0	0	-1.16761	9.55401e-05		FALSE	AAV28_31415
962	AAV28_40755	RNA polymerase sigma 70	bll0302	8737460	8738383	0	0	0	0	0	0	0	0	0.331321	0.114475	1	FALSE	AAV28_40755	Genetic Information Processing	Transcription	03020 RNA polymerase [PATH:ko03020]	SIG3.2, rpoE; RNA polymerase sigma-70 factor, ECF subfamily
963	AAV28_35250	3-deoxy-D-manno-octulosonic acid transferase	bll7515	7568846	7570162	0	0	0	0	0	0	0	0	-0.739534	0.000965498		FALSE	AAV28_35250	Metabolism	Glycan Biosynthesis and Metabolism	00540 Lipopolysaccharide biosynthesis [PATH:ko00540]	kdsB; 3-deoxy-manno-octulosonate cytidylyltransferase (CMP-KDO synthetase) [EC:2.7.7.38]
964	AAV28_35255	hypothetical protein	bll7516	7570155	7570868	0	0	0	0	0	0	0	0	0.497859	0.0744115		FALSE	AAV28_35255
965	AAV28_39580	hypothetical protein	blr3251	8484858	8485076	0	0	0	0	0	0	0	0	0.956517	0.0611104	8	FALSE	AAV28_39580
966	AAV28_39585	hypothetical protein	bsr0067	8485204	8485419	0	0	0	0	0	0	0	0	0.530165	0.119772	2	FALSE	AAV28_39585
967	AAV28_30095	membrane protein	bsl6507	6485509	6485715	0	0	0	0	0	0	0	0	0.126276	0.3529	2	FALSE	AAV28_30095
968	AAV28_30090	serine protease	bll6506	6483842	6485365	0	0	0	0	0	0	0	0	-0.843961	0.000833254	2	FALSE	AAV28_30090
969	AAV28_38360	glutathione S-transferase	bll8133	8248498	8249124	0	0	0	0	0	0	0	0	1.69148	4.48447e-05	3	FALSE	AAV28_38360	Metabolism	Metabolism of Other Amino Acids	00480 Glutathione metabolism [PATH:ko00480]	E3.4.13.3, pepD; aminoacylhistidine dipeptidase [EC:3.4.13.3]
970	AAV28_38365	orotate phosphoribosyltransferase	blr8134	8249309	8249872	0	0	0	0	0	0	0	0	-0.5713	0.0113445	3	FALSE	AAV28_38365
971	AAV28_29530	glyoxalase	bll6395	6361299	6361685	0	0	0	0	0	0	0	0	-0.365242	0.0583322	0	FALSE	AAV28_29530
972	AAV28_29535	2-dehydropantoate 2-reductase	bll6396	6361690	6362634	0	0	0	0	0	0	0	0	0.302308	0.372554	1	FALSE	AAV28_29535	Metabolism	Metabolism of Cofactors and Vitamins	00770 Pantothenate and CoA biosynthesis [PATH:ko00770]	E2.1.2.11, panB; 3-methyl-2-oxobutanoate hydroxymethyltransferase [EC:2.1.2.11]
973	AAV28_21045	preprotein translocase subunit TatA	bsl4751	4580824	4581057	0	0	0	0	0	0	0	0	-0.286776	0.0580869	3	FALSE	AAV28_21045	Genetic Information Processing	Folding, Sorting and Degradation	03060 Protein export [PATH:ko03060]	SRPRB, SRP102; signal recognition particle receptor subunit beta
974	AAV28_21040	preprotein translocase subunit TatB	bll4750	4580207	4580734	0	0	0	0	0	0	0	0	-1.18302	0.000366674	1	FALSE	AAV28_21040	Genetic Information Processing	Folding, Sorting and Degradation	03060 Protein export [PATH:ko03060]	tatA; sec-independent protein translocase protein TatA
975	AAV28_12235	hypothetical protein	blr3045	2682236	2683033	0	1	0	0	1	1	0	0	-2.33731	1.82922e-05	8	FALSE	AAV28_12235
976	AAV28_06080	hypothetical protein	bsr1831	1301737	1301943	0	0	0	0	0	0	0	0	4.15455	4.52455e-08	2	TRUE	AAV28_06080
977	AAV28_18730	hypothetical protein	bll4334	4110958	4111470	0	0	0	0	0	0	0	0	-0.225298	0.0892032	0	FALSE	AAV28_18730
978	AAV28_12230	peptidase	blr3044	2680064	2681749	0	0	0	0	0	0	0	0	-0.346085	0.0892971	0	FALSE	AAV28_12230
979	AAV28_18735	alpha/beta hydrolase	bll4335	4111479	4112126	1	0	1	1	0	0	0	0	-1.59928	2.51011e-06	3	FALSE	AAV28_18735
980	AAV28_06085	transposase	bll1832	1302073	1303407	0	0	0	0	0	0	0	0	-0.513453	0.0205279		TRUE	AAV28_06085
981	AAV28_17550	SurA N- domain family protein	bll4104	3854419	3855345	0	0	0	0	0	0	0	0	-0.854693	0.00234034	1	FALSE	AAV28_17550
982	AAV28_32885	hypothetical protein	blr7050	7083202	7083477	1	0	1	1	0	0	0	0	0.032393	0.446791	3	FALSE	AAV28_32885
983	AAV28_17555	organic solvent tolerance protein	bll4105	3855414	3857900	0	0	0	0	0	0	0	0	-1.09336	5.93494e-05		FALSE	AAV28_17555
984	AAV28_02700	MarR family transcriptional regulator	blr1163	601572	602069	0	0	0	0	0	0	0	0	-0.262936	0.129963	3	FALSE	AAV28_02700
985	AAV28_02250	hypothetical protein	blr1079	510885	511403	0	0	0	0	0	0	0	0	-0.101567	0.556312	0	FALSE	AAV28_02250
986	AAV28_02705	glutamate--cysteine ligase	blr1164	602166	603536	0	0	0	0	0	0	0	0	0.50829	0.00735223	2	FALSE	AAV28_02705	Metabolism	Metabolism of Other Amino Acids	00480 Glutathione metabolism [PATH:ko00480]	GCLM; glutamate--cysteine ligase regulatory subunit
987	AAV28_02255	benzoyl-CoA-dihydrodiol lyase	blr1080	511515	513203	0	0	0	0	0	0	0	0	0.847905	0.000898999	1	FALSE	AAV28_02255
988	AAV28_42255	peptidase S16	blr0595	9066972	9067649	0	0	0	0	0	0	0	0	-0.0692691	0.702007	2	FALSE	AAV28_42255
989	AAV28_32800	hypothetical protein	bll7034	7068960	7070207	0	0	0	0	0	0	0	0	0.597146	0.0153627	1	FALSE	AAV28_32800
990	AAV28_16935	acriflavin resistance protein	bll7333	3741171	3741806	0	0	0	0	0	0	0	0	0.729939	0.00979133	2	FALSE	AAV28_16935
991	AAV28_19485	AraC family transcriptional regulator	blr4466	4261511	4263841	0	0	0	0	0	0	0	0	1.58391	4.96127e-06	2	FALSE	AAV28_19485
992	AAV28_32805	AraC family transcriptional regulator	bll7035	7070295	7071434	0	0	0	0	0	0	0	0	-0.422234	0.0442078	1	FALSE	AAV28_32805
993	AAV28_19480	acetamidase	blr4465	4259988	4261229	0	0	0	0	0	0	0	0	0.233367	0.288158	1	FALSE	AAV28_19480
994	AAV28_16930	phosphohydrolase	bll3982	3740258	3741100	0	0	0	0	0	0	0	0	-0.352991	0.0804005	2	FALSE	AAV28_16930
995	AAV28_34120	carbamoyl-phosphate synthase large subunit	bll7292	7344031	7347336	1	0	1	1	0	0	0	0	0.127705	0.563315	0	FALSE	AAV28_34120
996	AAV28_28915	transcriptional regulator	blr6272	6219979	6220965	0	0	0	0	0	0	0	0	-0.122329	0.47271	2	FALSE	AAV28_28915
997	AAV28_28910	alpha/beta hydrolase	blr6271	6218545	6219495	0	0	0	0	0	0	0	0	0.907351	0.00947377	0	FALSE	AAV28_28910
998	AAV28_34125	acyl-CoA synthetase	bll7293	7347349	7349070	1	0	1	1	0	0	0	0	-0.8248	0.0206587	1	FALSE	AAV28_34125
999	AAV28_29395	ABC transporter ATP-binding protein	bll6367	6335464	6336159	0	0	0	0	0	0	0	0	0.498442	0.0176984		FALSE	AAV28_29395
1000	AAV28_22665	hypothetical protein	bll5059	4933849	4934229	0	0	0	0	0	0	0	0	0.0811444	0.662778	0	FALSE	AAV28_22665
1001	AAV28_42250	thioredoxin	blr0594	9065933	9066856	0	0	0	0	0	0	0	0	-0.849727	0.000569585	1269	FALSE	AAV28_42250
1002	AAV28_22660	DNA recombination protein RecO	bll5058	4932959	4933711	0	0	0	0	0	0	0	0	0.392846	0.20215	1	FALSE	AAV28_22660	Genetic Information Processing	Replication and Repair	03440 Homologous recombination [PATH:ko03440]	recF; DNA replication and repair protein RecF
1003	AAV28_29390	carnitine dehydratase	bll6366	6334253	6335419	0	0	0	0	0	0	0	0	0.494357	0.00521452	1	FALSE	AAV28_29390
1004	AAV28_33310	hypothetical protein	bsl7135	7175911	7176183	0	0	0	0	0	0	0	0	-0.512433	0.0114096	40	FALSE	AAV28_33310
1005	AAV28_33315	alkaline phosphatase	bll7136	7176429	7176734	0	0	0	0	0	0	0	0	-2.10169	0.000239843	3	FALSE	AAV28_33315
1006	AAV28_26715	HxlR family transcriptional regulator	blr5836	5723898	5724269	0	0	0	0	0	0	0	0	0.716146	0.00250103	1	FALSE	AAV28_26715
1007	AAV28_26710	3-beta hydroxysteroid dehydrogenase	bll5835	5723137	5723748	0	0	0	0	0	0	0	0	0.311454	0.189128	1	FALSE	AAV28_26710
1008	AAV28_30955	hypothetical protein	bsl6675	6666397	6666618	0	0	0	0	0	0	0	0	-0.396759	0.124296	1	FALSE	AAV28_30955
1009	AAV28_08270	membrane protein	blr2278	1785981	1787345	0	0	0	0	0	0	0	0	0.167708	0.223323	1	FALSE	AAV28_08270
1010	AAV28_30950	hypothetical protein	blr1268	6665783	6666301	0	0	0	0	0	0	0	0	-2.9943	6.29129e-07	2	FALSE
1011	AAV28_24975	cytochrome Cbb3	bll5504	5383478	5385316	0	0	0	0	0	0	0	0	-0.470399	0.0463227	1	FALSE	AAV28_24975
1012	AAV28_24970	aldehyde-activating protein	bll5503	5382788	5383201	0	0	0	0	0	0	0	0	2.58778	4.97635e-07	45	FALSE	AAV28_24970
1013	AAV28_28620	transcriptional regulator	bll6212	6149669	6150637	0	0	0	0	0	0	0	0	-0.637326	0.00517775	3	FALSE	AAV28_28620
1014	AAV28_07955	transcriptional regulator	bll2216	1712446	1713105	0	0	0	0	0	0	0	0	-0.853381	0.0707099	3	FALSE	AAV28_07955
1015	AAV28_28625	methanol dehydrogenase	blr6213	6151153	6152961	0	0	0	0	0	0	0	0	-1.57245	4.88873e-06	3	FALSE	AAV28_28625
1016	AAV28_22480	membrane protein SmpA	blr5024	4889592	4890077	0	0	0	0	0	0	0	0	-1.76568	3.26781e-05	3	FALSE	AAV28_22480
1017	AAV28_42050	hypothetical protein	bll0555	9019746	9020234	0	0	0	0	0	0	0	0	-0.430936	0.0128803	73	FALSE	AAV28_42050
1018	AAV28_42055	adenylate cyclase	bll0556	9020459	9021868	0	0	0	0	0	0	0	0	-0.276612	0.148937	1	FALSE	AAV28_42055
1019	AAV28_22485	C4-dicarboxylate ABC transporter	blr5025	4890195	4891196	0	0	0	0	0	0	0	0	-1.70719	7.84245e-06	3	FALSE	AAV28_22485
1020	AAV28_40870	MFS transporter	bll0324	8762186	8763670	0	0	0	0	0	0	0	0	0.938913	0.0018185	3	FALSE	AAV28_40870
1021	AAV28_12900	3-phosphoglycerate dehydrogenase	blr3173	2829032	2830081	0	0	0	0	0	0	0	0	0.587434	0.0102756	3	FALSE	AAV28_12900	Metabolism	Energy Metabolism	00680 Methane metabolism [PATH:ko00680]	PGAM, gpm; phosphoglycerate mutase [EC:5.4.2.1]
1022	AAV28_40380	polyhydroxyalkanoate synthesis repressor PhaR	blr0227	8649498	8650091	0	0	0	0	0	0	0	0	-0.451062	0.0256181	3	FALSE	AAV28_40380
1023	AAV28_40385	SAM-dependent methyltransferase	blr0228	8650309	8650929	0	0	0	0	0	0	0	0	0.41352	0.00585581	86	FALSE	AAV28_40385
1024	AAV28_12905	flagellar basal-body rod protein FlgC	blr3174	2830201	2830650	0	0	0	0	0	0	0	0	-0.182332	0.245972	1	FALSE	AAV28_12905	Cellular Processes	Cell Motility	02040 Flagellar assembly [PATH:ko02040]	fliE; flagellar hook-basal body complex protein FliE
1025	AAV28_03070	flavin reductase	blr1238	673381	673998	0	0	0	0	0	0	0	0	0.279224	0.130571	0	FALSE	AAV28_03070
1026	AAV28_07750	chemotaxis protein CheY	bsl2179	1675245	1675478	0	0	0	0	0	0	0	0	-0.0312397	0.533401	2	TRUE	AAV28_07750
1027	AAV28_07020	oxidoreductase	blr2036	1514561	1515397	0	0	0	0	0	0	0	0	6.56582	2.92306e-06	2	TRUE	AAV28_07020
1028	AAV28_08035	sugar dehydrogenase	blr2232	1729008	1731080	0	0	0	0	0	0	0	0	0.559403	0.00777445	2	FALSE	AAV28_08035
1029	AAV28_03075	2-hydroxyhepta-2,4-diene-1,7-dioate isomerase	blr1239	674050	674910	0	0	0	0	0	0	0	0	0.421928	0.0239242	1	FALSE	AAV28_03075
1030	AAV28_07025	ATPase AAA	blr2037	1515581	1517398	0	0	0	0	0	0	0	0	4.42096	2.69228e-09	2	TRUE	AAV28_07025	Environmental Information Processing	Signal Transduction	02020 Two-component system [PATH:ko02020]	ntrX; two-component system, NtrC family, nitrogen regulation response regulator NtrX
1031	AAV28_11220	endonuclease	blr2842	2443615	2444478	0	0	0	0	0	0	0	0	0.217715	0.131747		FALSE	AAV28_11220
1032	AAV28_25590	cupin	bll5622	5502438	5502965	0	0	0	0	0	0	0	0	0.569327	0.0286696	1	FALSE	AAV28_25590
1033	AAV28_25595	acetylglucosamine transferase	blr5623	5503183	5505309	0	0	0	0	0	0	0	0	0.651447	0.00500448	1	FALSE	AAV28_25595
1034	AAV28_11225	adenylate cyclase	bll2843	2444507	2446012	0	0	0	0	0	0	0	0	0.487209	0.00160646	0	FALSE	AAV28_11225
1035	AAV28_04220	urease subunit beta	blr1455	905807	906112	0	0	0	0	0	0	0	0	-1.41683	5.52203e-06		FALSE	AAV28_04220	Metabolism	Nucleotide Metabolism	00230 Purine metabolism [PATH:ko00230]	ureC; urease subunit alpha [EC:3.5.1.5]
1036	AAV28_04590	aldehyde dehydrogenase	bll1530	987772	989940	0	0	0	0	0	0	0	0	0.641989	0.0423349	0	FALSE	AAV28_04590
1037	AAV28_09615	glycyl-tRNA synthetase subunit alpha	blr2535	2089314	2090249	0	0	0	0	0	0	0	0	-1.15492	0.000274237	30	FALSE	AAV28_09615	Genetic Information Processing	Translation	00970 Aminoacyl-tRNA biosynthesis [PATH:ko00970]	GARS, glyS1; glycyl-tRNA synthetase [EC:6.1.1.14]
1038	AAV28_04225	phosphohydrolase	blr1456	906116	906655	0	0	0	0	0	0	0	0	0.0813944	0.62175	0	FALSE	AAV28_04225
1039	AAV28_09610	hypothetical protein	bll5408	2088934	2089125	0	0	0	0	0	0	0	0	-0.759736	0.00147188	2	FALSE	AAV28_09610
1040	AAV28_04595	(2Fe-2S)-binding protein	bll1531	989949	990419	0	0	0	0	0	0	0	0	0.691307	0.00708581	20	FALSE	AAV28_04595
1041	AAV28_23530	RNA polymerase sigma 70	blr5231	5102445	5103371	0	0	0	0	0	0	0	0	0.40642	0.0400614	1	FALSE	AAV28_23530	Genetic Information Processing	Transcription	03020 RNA polymerase [PATH:ko03020]	SIG3.2, rpoE; RNA polymerase sigma-70 factor, ECF subfamily
1042	AAV28_23535	hypothetical protein	bll5232	5103368	5103715	0	0	0	0	0	0	0	0	0.433406	0.0167305	2	FALSE	AAV28_23535
1043	AAV28_23285	DNA ligase	blr5182	5055861	5056451	0	0	0	0	0	0	0	0	0.329169	0.135596	1	FALSE	AAV28_23285
1044	AAV28_23280	hypothetical protein	blr5181	5054940	5055716	1	0	1	0	0	0	0	1	-1.61473	2.81316e-05	3	FALSE	AAV28_23280
1045	AAV28_32375	XapX domain-containing protein	bsl6958	6977597	6977887	0	0	0	0	0	0	0	0	1.04295	0.00157677	0	FALSE	AAV28_32375
1046	AAV28_27440	glycosyl hydrolase	blr5981	5899027	5899965	0	0	0	0	0	0	0	0	-1.2142	3.45478e-05	1	FALSE	AAV28_27440
1047	AAV28_27445	hypothetical protein	bll5982	5899996	5901219	0	0	0	0	0	0	0	0	-0.826988	0.000906863	1	FALSE	AAV28_27445
1048	AAV28_32370	amidohydrolase	bll6957	6975714	6977600	0	0	0	0	0	0	0	0	0.52784	0.110451		FALSE	AAV28_32370
1049	AAV28_03615	phosphate starvation-inducible protein PsiF	bll1342	777924	778211	0	0	0	0	0	0	0	0	-1.57902	6.40583e-05	2	FALSE	AAV28_03615
1050	AAV28_24625	short-chain dehydrogenase	bll5442	5305118	5305885	0	0	0	0	0	0	0	0	-2.62639	1.04643e-06	21	FALSE	AAV28_24625
1051	AAV28_03610	membrane protein	bll1341	776745	777830	0	0	0	0	0	0	0	0	-0.373039	0.020257	1	FALSE	AAV28_03610
1052	AAV28_24620	beta-lactamase	blr5441	5303776	5304999	0	0	0	0	0	0	0	0	-0.23453	0.0929342	360	FALSE	AAV28_24620
1053	AAV28_25625	membrane protease subunit, stomatin/prohibitin	bll5629	5509423	5510574	0	0	0	0	0	0	0	0	0.28273	0.163972	5	FALSE	AAV28_25625
1054	AAV28_25620	signal peptidase I	bll5628	5508513	5509259	0	0	0	0	0	0	0	0	0.0166541	0.805997	1	FALSE	AAV28_25620	Genetic Information Processing	Folding, Sorting and Degradation	03060 Protein export [PATH:ko03060]	tatE; sec-independent protein translocase protein TatE
1055	AAV28_25975	ATPase	bll5692	5573103	5574956	1	0	1	0	0	0	0	1	0.645281	0.0470063	2	FALSE	AAV28_25975
1056	AAV28_04045	prephenate dehydratase	bll1421	869821	870681	0	0	0	0	0	0	0	0	-0.435918	0.0284589	0	FALSE	AAV28_04045	Metabolism	Amino Acid Metabolism	00400 Phenylalanine, tyrosine and tryptophan biosynthesis [PATH:ko00400]	E4.2.1.51; prephenate dehydratase [EC:4.2.1.51]
1057	AAV28_04040	5,10-methylene tetrahydromethanopterin reductase	blr1420	868716	869729	0	0	0	0	0	0	0	0	0.0934736	0.600172	1	FALSE	AAV28_04040
1058	AAV28_25970	amidohydrolase	blr5691	5571875	5573047	0	0	0	0	0	0	0	0	-0.421721	0.0195198	1	FALSE	AAV28_25970	Metabolism	Amino Acid Metabolism	00360 Phenylalanine metabolism [PATH:ko00360]	PTAL; phenylalanine/tyrosine ammonia-lyase [EC:4.3.1.25]
1059	AAV28_23755	transcriptional regulator	bll5275	5145629	5146396	0	0	0	0	0	0	0	0	-0.617463	0.00289223	3	FALSE	AAV28_23755
1060	AAV28_23750	arabinose ABC transporter permease	bll5274	5144240	5145604	0	0	0	0	0	0	0	0	0.371536	0.0267272	0	FALSE	AAV28_23750
1061	AAV28_27195	UDP-glucose 4-epimerase	blr5931	5843449	5844462	0	0	0	0	0	0	0	0	-0.594304	0.00200934	3	FALSE	AAV28_27195	Metabolism	Carbohydrate Metabolism	00052 Galactose metabolism [PATH:ko00052]	E2.7.7.10; galactose-1-phosphate uridylyltransferase [EC:2.7.7.10]
1062	AAV28_27190	lipopolysaccharide biosynthesis protein	bll5930	5842284	5843321	0	0	0	0	0	0	0	0	1.07859	0.000189577	3	FALSE	AAV28_27190
1063	AAV28_08695	glycosyl transferase	blr2358	1880563	1881987	0	0	0	0	0	0	0	0	0.488575	0.0596635	3	FALSE	AAV28_08695
1064	AAV28_09270	poly(A) polymerase	blr2469	2012931	2014187	1	0	1	1	0	0	0	0	0.175304	0.335159	0	FALSE	AAV28_09270	Genetic Information Processing	Folding, Sorting and Degradation	03018 RNA degradation [PATH:ko03018]	ppk; polyphosphate kinase [EC:2.7.4.1]
1065	AAV28_08690	hypothetical protein	bll2357	1879939	1880241	0	0	0	0	0	0	0	0	-0.457831	0.00968424	3	FALSE	AAV28_08690
1066	AAV28_41030	cell envelope biogenesis protein AsmA	blr0358	8802816	8804885	1	0	1	1	0	0	0	0	0.0619739	0.680706	2	FALSE	AAV28_41030
1067	AAV28_41035	adenylate cyclase	blr0359	8805134	8807581	1	0	1	1	0	0	0	0	0.353957	0.0201524	1	FALSE	AAV28_41035
1068	AAV28_31775	hypothetical protein	blr6837	6854936	6855343	0	0	0	0	0	0	0	0	-0.0667821	0.548351	3	FALSE	AAV28_31775
1069	AAV28_31770	dioxygenase	blr6836	6853351	6854835	0	0	0	0	0	0	0	0	0.411547	0.131378	2	FALSE	AAV28_31770	Metabolism	Carbohydrate Metabolism	00040 Pentose and glucuronate interconversions [PATH:ko00040]	uxuA; mannonate dehydratase [EC:4.2.1.8]
1070	AAV28_35065	ribonuclease BN	blr7476	7529634	7530764	0	0	0	0	0	0	0	0	0.280617	0.181123	0	FALSE	AAV28_35065
1071	AAV28_35060	hypothetical protein	blr7475	7529045	7529632	0	0	0	0	0	0	0	0	0.432143	0.0219409	1	FALSE	AAV28_35060
1072	AAV28_39910	dimethylmenaquinone methyltransferase	bll0130	8550212	8550850	0	0	0	0	0	0	0	0	-1.70801	3.58355e-05	0	FALSE	AAV28_39910
1073	AAV28_39915	acid--CoA ligase	bll0131	8550877	8552394	0	0	0	0	0	0	0	0	0.833093	0.00044359	2	FALSE	AAV28_39915
1074	AAV28_08965	dolichyl-phosphate-mannose-protein mannosyltransferase	blr2412	1945808	1947238	0	0	0	0	0	0	0	0	1.36065	1.61069e-05	2	FALSE	AAV28_08965
1075	AAV28_24085	acetyl-CoA acetyltransferase	bll5335	5203938	5205095	0	0	0	0	0	0	0	0	-3.12026	1.74143e-07	2	FALSE	AAV28_24085
1076	AAV28_00030	dephospho-CoA kinase	blr0639	6022	6621	0	0	0	0	0	0	0	0	0.0536954	0.59812	0	FALSE	AAV28_00030	Metabolism	Metabolism of Cofactors and Vitamins	00770 Pantothenate and CoA biosynthesis [PATH:ko00770]	E2.7.7.3B; pantetheine-phosphate adenylyltransferase [EC:2.7.7.3]
1077	AAV28_09945	hypothetical protein	blr6397	2158215	2158421	0	0	0	0	0	0	0	0	0.496747	0.00261225	0	FALSE
1078	AAV28_00035	DNA polymerase III subunit epsilon	blr0640	6648	7367	0	0	0	0	0	0	0	0	-0.151044	0.297223	0	FALSE	AAV28_00035	Metabolism	Nucleotide Metabolism	00230 Purine metabolism [PATH:ko00230]	DPO3D2, holB; DNA polymerase III subunit delta' [EC:2.7.7.7]
1079	AAV28_01340	esterase	blr0899	297656	298834	0	0	0	0	0	0	0	0	-0.148832	0.285653	2	FALSE	AAV28_01340	Metabolism	Biosynthesis of Other Secondary Metabolites	00960 Tropane, piperidine and pyridine alkaloid biosynthesis [PATH:ko00960]	E3.1.1.1; carboxylesterase [EC:3.1.1.1]
1080	AAV28_21670	MFS transporter	blr4870	4719086	4720414	1	0	1	1	0	0	0	0	0.820014	0.00346239	3	FALSE	AAV28_21670
1081	AAV28_05310	transposase	bsl1678	1157120	1157311	0	0	0	0	0	0	0	0	0.382023	0.200561	4	TRUE	AAV28_05310
1082	AAV28_01345	hypothetical protein	bll0900	298928	299620	0	0	0	0	0	0	0	0	0.0958405	0.582573	2	FALSE	AAV28_01345
1083	AAV28_05315	hypothetical protein	blr1679	1157420	1157935	0	0	0	0	0	0	0	0	-0.629064	0.0442226	4	TRUE	AAV28_05315
1084	AAV28_26955	thioesterase	blr5884	5783815	5784282	0	0	0	0	0	0	0	0	0.244628	0.0993855	3	FALSE	AAV28_26955
1085	AAV28_18500	chemotaxis protein CheY	bll4288	4048947	4049387	0	0	0	0	0	0	0	0	-1.73918	3.90684e-05		FALSE	AAV28_18500
1086	AAV28_06960	acyltransferase	blr2025	1503519	1504151	0	0	0	0	0	0	0	0	-1.53309	0.000152171	2	TRUE	AAV28_06960
1087	AAV28_06965	chitooligosaccharide deacetylase	blr2026	1504148	1504807	0	0	0	0	0	0	0	0	0.55054	0.0124676		TRUE	AAV28_06965
1088	AAV28_18505	histidine kinase	bll4289	4049384	4050901	0	0	0	0	0	0	0	0	0.281143	0.272052	1	FALSE	AAV28_18505
1089	AAV28_14300	hypothetical protein	blr3454	3142557	3144056	0	0	0	0	0	0	0	0	-0.196098	0.314153	0	FALSE	AAV28_14300
1090	AAV28_20535	molecular chaperone DnaJ	blr4653	4471220	4472137	0	0	0	0	0	0	0	0	0.701701	0.00394298	0	FALSE	AAV28_20535
1091	AAV28_14305	permease	blr3455	3144209	3145300	0	0	0	0	0	0	0	0	0.466337	0.0126519	1	FALSE	AAV28_14305
1092	AAV28_36445	membrane protein	bll7749	7819137	7819580	0	0	0	0	0	0	0	0	-1.02907	0.0335257	1	FALSE	AAV28_36445
1093	AAV28_36440	transcriptional regulator	blr7748	7818627	7818953	0	0	0	0	0	0	0	0	0.430085	0.105925	1	FALSE	AAV28_36440
1094	AAV28_13625	transcriptional regulator	blr3319	2993113	2993826	0	0	0	0	0	0	0	0	0.429644	0.0170625	1	FALSE	AAV28_13625
1095	AAV28_13620	ABC transporter ATP-binding protein	bll3318	2992022	2992849	0	0	0	0	0	0	0	0	0.99621	0.00443503	1	FALSE	AAV28_13620	Environmental Information Processing	Membrane Transport	02010 ABC transporters [PATH:ko02010]	ABC.SN.P, ssuC, tauC; sulfonate/nitrate/taurine transport system permease protein
1096	AAV28_21900	FkbM family methyltransferase	bll4915	4768038	4769015	0	0	0	0	0	0	0	0	-0.378928	0.590413		FALSE	AAV28_21900
1097	AAV28_26485	transcriptional regulator	bll5789	5674631	5675371	0	0	0	0	0	0	0	0	-0.035542	0.819227	3	FALSE	AAV28_26485
1098	AAV28_25990	caspase (peptidase)	bll5695	5578193	5580043	0	0	0	0	0	0	0	0	0.06108	0.706067	0	FALSE	AAV28_25990
1099	AAV28_26480	hypothetical protein	blr5788	5674003	5674608	0	0	0	0	0	0	0	0	-0.143179	0.407531	3	FALSE	AAV28_26480
1100	AAV28_21905	NADH dehydrogenase	bll4916	4769015	4770211	0	0	0	0	0	0	0	0	-1.19334	4.13246e-05	0	FALSE	AAV28_21905	Metabolism	Energy Metabolism	00190 Oxidative phosphorylation [PATH:ko00190]	nuoC; NADH dehydrogenase I subunit C [EC:1.6.5.3]
1101	AAV28_21450	hypothetical protein	blr3451	4670026	4670457	0	0	0	0	0	0	0	0	0.368984	0.0581107	1	FALSE	AAV28_21450
1102	AAV28_30425	membrane protein	blr6569	6554715	6556013	0	0	0	0	0	0	0	0	0.721065	0.0919656	1	FALSE	AAV28_30425
1103	AAV28_30135	tripartite tricarboxylate transporter TctB	bll6515	6492609	6493370	0	0	0	0	0	0	0	0	-0.42205	0.0219767	1	FALSE	AAV28_30135
1104	AAV28_30420	transcriptional regulator	bll6568	6553643	6554560	0	0	0	0	0	0	0	0	0.0940765	0.599946	1	FALSE	AAV28_30420
1105	AAV28_30130	hypothetical protein	bll6514	6491087	6492601	0	0	0	0	0	0	0	0	0.540611	0.00466868	0	FALSE	AAV28_30130
1106	AAV28_40540	membrane protein	blr0260	8682003	8683886	0	0	0	0	0	0	0	0	-0.434244	0.14619	1	FALSE	AAV28_40540
1107	AAV28_40810	hypothetical protein	bll0313	8748968	8749846	0	0	0	0	0	0	0	0	0.0131353	0.874706	1	FALSE	AAV28_40810
1108	AAV28_40545	membrane protein	bll0757	8683883	8684086	0	0	0	0	0	0	0	0	-0.0515078	0.674391		FALSE	AAV28_40545
1109	AAV28_40815	FMN-binding protein	blr0314	8750071	8752347	0	0	0	0	0	0	0	0	0.6095	0.165271	1	FALSE	AAV28_40815
1110	AAV28_08135	twin-arginine translocation pathway signal	bll2251	1758619	1759587	0	0	0	0	0	0	0	0	0.755636	0.00346993	0	FALSE	AAV28_08135
1111	AAV28_34335	membrane protein	bll7333	7389355	7392138	1	0	1	1	0	0	0	0	0.729939	0.00979133	30	FALSE	AAV28_34335
1112	AAV28_34330	inosine-5-monophosphate dehydrogenase	blr7332	7388784	7389203	0	0	0	0	0	0	0	0	1.87037	1.46133e-05	1	FALSE	AAV28_34330
1113	AAV28_14165	hypothetical protein	blr3427	3115037	3115828	0	0	0	0	0	0	0	0	1.13461	0.0426074	2	FALSE	AAV28_14165
1114	AAV28_17990	histidine kinase	blr4191	3948013	3950028	0	0	0	0	0	0	0	0	1.10589	0.000655615	1	FALSE	AAV28_17990
1115	AAV28_14160	branched-chain amino acid ABC transporter substrate-binding protein	bll3426	3113257	3114405	1	0	1	1	0	0	0	0	0.569141	0.0278386	2	FALSE	AAV28_14160
1116	AAV28_17995	hypothetical protein	bll3102	3950152	3950355	0	1	0	0	1	1	0	0	-0.464848	0.00532857	2	FALSE
1117	AAV28_39770	oxidoreductase	blr0103	8526410	8527411	0	0	0	0	0	0	0	0	-0.327852	0.466911	3	FALSE	AAV28_39770
1118	AAV28_40605	hydrolase	bll0272	8694920	8695705	0	0	0	0	0	0	0	0	0.978115	0.00117269	3	FALSE	AAV28_40605
1119	AAV28_40600	beta-lactamase	bll0271	8693956	8694822	1	0	1	1	0	0	0	0	0.730282	0.00381556	1	FALSE	AAV28_40600
1120	AAV28_06345	hypothetical protein	bsr1885	1359205	1359483	0	0	0	0	0	0	0	0	0.366591	0.19421	0	TRUE	AAV28_06345
1121	AAV28_06340	hypothetical protein	bsl1884	1358902	1359177	0	0	0	0	0	0	0	0	0.109552	0.488512	0	TRUE	AAV28_06340
1122	AAV28_09970	diguanylate cyclase	bll2599	2160982	2167269	0	0	0	0	0	0	0	0	-1.02605	0.000337025	1	FALSE	AAV28_09970
1123	AAV28_09975	hypothetical protein	bll2600	2167536	2168045	0	0	0	0	0	0	0	0	0.444222	0.0355929	1	FALSE	AAV28_09975
1124	AAV28_25020	membrane protein	bll5510	5389708	5390415	0	0	0	0	0	0	0	0	-0.0207516	0.835489	3	FALSE	AAV28_25020
1125	AAV28_25025	hypothetical protein	bll7180	5390702	5391097	0	0	0	0	0	0	0	0	-0.551992	0.0315465	4	FALSE
1126	AAV28_17305	ABC transporter permease	bll4057	3808358	3809584	0	0	0	0	0	0	0	0	-1.73027	0.000231926	3	FALSE	AAV28_17305
1127	AAV28_38145	hypothetical protein	bll8091	8200759	8201898	0	0	0	0	0	0	0	0	0.148781	0.524202	1	FALSE	AAV28_38145
1128	AAV28_17300	hypothetical protein	blr4056	3805841	3808186	1	0	1	1	0	0	0	0	-0.526386	0.111549	1	FALSE	AAV28_17300
1129	AAV28_16065	ATPase	blr3815	3548381	3550933	0	0	0	0	0	0	0	0	1.29402	8.92357e-05	1	FALSE	AAV28_16065
1130	AAV28_12570	hypothetical protein	blr3110	2752248	2753693	0	0	0	0	0	0	0	0	0.372254	0.0952929	1	FALSE	AAV28_12570
1131	AAV28_12575	methylase	bll3111	2753695	2754378	0	0	0	0	0	0	0	0	-0.987744	0.00070093	0	FALSE	AAV28_12575
1132	AAV28_19070	hypothetical protein	bll4395	4178581	4179240	0	0	0	0	0	0	0	0	0.567413	0.04261	24	FALSE	AAV28_19070
1133	AAV28_38790	integrase	blr8219	8333669	8335210	1	0	1	0	0	0	0	1	0.752018	0.0733138	8	FALSE	AAV28_38790
1134	AAV28_38795	transposase	blr8220	8335229	8335990	0	0	0	0	0	0	0	0	0.0866257	0.749719	0	FALSE	AAV28_38795
1135	AAV28_16060	Crp/Fnr family transcriptional regulator	blr3814	3547187	3547939	0	0	0	0	0	0	0	0	0.643905	0.00475096	2	FALSE	AAV28_16060
1136	AAV28_25360	Asp/Glu/hydantoin racemase	blr5577	5456484	5457215	1	0	1	1	0	0	0	0	-0.272405	0.15071	0	FALSE	AAV28_25360
1137	AAV28_25365	hypothetical protein	blr5578	5457394	5457888	0	0	0	0	0	0	0	0	0.505017	0.0169553	2	FALSE	AAV28_25365
1138	AAV28_41630	2-methylthioadenine synthase	bll0476	8941304	8942557	0	0	0	0	0	0	0	0	-0.37618	0.0633374		FALSE	AAV28_41630
1139	AAV28_41635	diaminopimelate epimerase		8942557	8943432	0	0	0	0	0	0	0	0			4	FALSE	AAV28_41635	Metabolism	Amino Acid Metabolism	00300 Lysine biosynthesis [PATH:ko00300]	dapE; succinyl-diaminopimelate desuccinylase [EC:3.5.1.18]
1140	AAV28_33810	hypothetical protein	bll7230	7271064	7271582	0	0	0	0	0	0	0	0	-0.00820965	0.928945	1	FALSE	AAV28_33810
1141	AAV28_36865	hypothetical protein	blr7833	7908204	7908992	0	1	0	0	1	0	1	0	-0.341799	0.0622242	24	FALSE	AAV28_36865	Environmental Information Processing	Membrane Transport	02010 ABC transporters [PATH:ko02010]	livM; branched-chain amino acid transport system permease protein
1142	AAV28_33815	hypothetical protein	bll7231	7271620	7273167	0	0	0	0	0	0	0	0	0.201327	0.223679	1	FALSE	AAV28_33815
1143	AAV28_36860	ABC transporter permease	blr7832	7906175	7907215	0	0	0	0	0	0	0	0	-1.25416	0.000119966	3	FALSE	AAV28_36860	Environmental Information Processing	Membrane Transport	02010 ABC transporters [PATH:ko02010]	livK; branched-chain amino acid transport system substrate-binding protein
1144	AAV28_16210	hypothetical protein	blr3843	3581204	3582073	0	0	0	0	0	0	0	0	0.5231	0.225241	0	FALSE	AAV28_16210
1145	AAV28_19290	C4-dicarboxylate ABC transporter	bll4429	4211065	4211619	0	0	0	0	0	0	0	0	0.551041	0.0230351		FALSE	AAV28_19290
1146	AAV28_19295	C4-dicarboxylate ABC transporter	bll4430	4211616	4212638	0	0	0	0	0	0	0	0	-1.65466	3.04303e-05	3	FALSE	AAV28_19295
1147	AAV28_16215	dehydrogenase	blr3844	3582073	3582993	0	0	0	0	0	0	0	0	-0.244814	0.372273		FALSE	AAV28_16215
1148	AAV28_32145	amino acid ABC transporter permease	bll6913	6926925	6927566	0	0	0	0	0	0	0	0	-0.385441	0.0191788	0	FALSE	AAV28_32145
1149	AAV28_32140	ABC transporter substrate-binding protein	bll6912	6926038	6926883	0	0	0	0	0	0	0	0	0.795099	0.00260405	1	FALSE	AAV28_32140
1150	AAV28_36065	hypothetical protein	bll7669	7734631	7735584	1	0	1	1	0	0	0	0	0.902058	0.000586699	1	FALSE	AAV28_36065
1151	AAV28_03440	hypothetical protein	bsr1310	743934	744203	0	0	0	0	0	0	0	0	-0.568056	0.00613231	31	FALSE	AAV28_03440
1152	AAV28_03445	membrane protein	blr1311	744396	745142	0	0	0	0	0	0	0	0	-0.605814	0.0430636	1	FALSE	AAV28_03445
1153	AAV28_13015	oxidoreductase	blr3196	2852778	2854520	0	0	0	0	0	0	0	0	0.454712	0.0983353	3	FALSE	AAV28_13015
1154	AAV28_38425	serine kinase	blr8146	8264244	8264768	0	0	0	0	0	0	0	0	-1.00681	0.0130587		FALSE	AAV28_38425
1155	AAV28_38420	histidine kinase	blr8145	8262442	8264247	0	0	0	0	0	0	0	0	0.236301	0.376301	1	FALSE	AAV28_38420
1156	AAV28_41555	glycosyl transferase family 1	blr0461	8924326	8926896	0	0	0	0	0	0	0	0	-0.579675	0.00819059		FALSE	AAV28_41555
1157	AAV28_41550	ABC transporter ATP-binding protein	blr0460	8923607	8924329	0	0	0	0	0	0	0	0	-0.751811	0.000239186	1	FALSE	AAV28_41550
1158	AAV28_29255	oxidoreductase	blr6339	6304626	6306638	0	0	0	0	0	0	0	0	-0.132626	0.269899		FALSE	AAV28_29255	Metabolism	Energy Metabolism	00190 Oxidative phosphorylation [PATH:ko00190]	ndh; NADH dehydrogenase [EC:1.6.99.3]
1159	AAV28_29705	hypothetical protein	bll6430	6398218	6399195	0	0	0	0	0	0	0	0	0.675226	0.0151216	1	FALSE	AAV28_29705
1160	AAV28_29250	hypothetical protein	blr6338	6304306	6304626	0	1	0	0	1	1	0	0	0.163169	0.434893	1	FALSE	AAV28_29250
1161	AAV28_29700	nodulation protein NfeD	blr6429	6397222	6398130	0	0	0	0	0	0	0	0	-0.366902	0.0608512	1	FALSE	AAV28_29700
1162	AAV28_04200	urea ABC transporter ATP-binding protein	blr1451	903044	903805	0	0	0	0	0	0	0	0	-0.252465	0.354062	0	FALSE	AAV28_04200	Environmental Information Processing	Membrane Transport	02010 ABC transporters [PATH:ko02010]	livM; branched-chain amino acid transport system permease protein
1163	AAV28_35880	cytochrome Cbb3	bll7638	7700800	7700949	0	0	0	0	0	0	0	0	-0.0455763	0.715522	1	FALSE	AAV28_35880
1164	AAV28_35885	alcohol dehydrogenase	bll7639	7701217	7702938	0	0	0	0	0	0	0	0	-1.42753	0.000378314	1	FALSE	AAV28_35885
1165	AAV28_30895	glutathione S-transferase	blr6664	6658694	6659341	0	0	0	0	0	0	0	0	-0.540297	0.029304	65	FALSE	AAV28_30895
1166	AAV28_33760	hypothetical protein	bll7221	7262666	7263337	0	0	0	0	0	0	0	0	1.71472	1.2695e-05	1	FALSE	AAV28_33760
1167	AAV28_33765	AbrB family transcriptional regulator	blr7222	7263629	7263901	0	0	0	0	0	0	0	0	0.229326	0.259095	1	FALSE	AAV28_33765
1168	AAV28_02060	hypothetical protein	blr1042	472604	472996	0	0	0	0	0	0	0	0	-0.247839	0.0682841	0	FALSE	AAV28_02060
1169	AAV28_30890	3-demethylubiquinone-9 3-methyltransferase	bll6663	6657917	6658354	1	0	1	1	0	0	0	0	-0.110387	0.698073	65	FALSE	AAV28_30890
1170	AAV28_02065	GntR family transcriptional regulator	blr1043	473001	473723	0	0	0	0	0	0	0	0	0.00739022	0.32544	0	FALSE	AAV28_02065
1171	AAV28_03910	homoserine acetyltransferase	blr1399	834773	835975	1	0	1	1	0	0	0	0	-2.12593	8.19078e-06		FALSE	AAV28_03910	Metabolism	Energy Metabolism	00920 Sulfur metabolism [PATH:ko00920]	metA; homoserine O-succinyltransferase [EC:2.3.1.46]
1172	AAV28_03915	SAM-dependent methyltransferase	blr1400	835977	836639	0	0	0	0	0	0	0	0	-0.275458	0.219756	0	FALSE	AAV28_03915
1173	AAV28_07250	hypothetical protein	bll1872	1573881	1574216	0	0	0	0	0	0	0	0	2.16697	1.14861e-05	2	TRUE	AAV28_07250
1174	AAV28_08755	hypothetical protein	blr2370	1895367	1896821	0	0	0	0	0	0	0	0	0.514943	0.0106909	1	FALSE	AAV28_08755
1175	AAV28_08205	hypothetical protein	blr0722	1772701	1772913	0	0	0	0	0	0	0	0	-0.599346	0.00327949	2	FALSE	AAV28_08205
1176	AAV28_08750	exopolysaccharide biosynthesis protein	blr2369	1894266	1895318	0	0	0	0	0	0	0	0	0.248724	0.127303	1	FALSE	AAV28_08750
1177	AAV28_07255	hypothetical protein	bll2085	1574325	1575578	0	0	0	0	0	0	0	0	4.23016	6.31005e-08	2	TRUE	AAV28_07255
1178	AAV28_08200	adenylate cyclase	blr2264	1770791	1771984	0	0	0	0	0	0	0	0	0.241914	0.0194962	1	FALSE	AAV28_08200	Metabolism	Nucleotide Metabolism	00230 Purine metabolism [PATH:ko00230]	E2.7.6.5X; putative GTP pyrophosphokinase [EC:2.7.6.5]
1179	AAV28_11075	polyphosphate kinase	bll2813	2412577	2413497	0	0	0	0	0	0	0	0	0.661963	0.00600962	2	FALSE	AAV28_11075
1180	AAV28_34930	phosphoribosylpyrophosphate synthetase	blr7448	7506020	7506973	0	0	0	0	0	0	0	0	-2.66071	2.4891e-07	3	FALSE	AAV28_34930	Metabolism	Carbohydrate Metabolism	00030 Pentose phosphate pathway [PATH:ko00030]	phnN; ribose 1,5-bisphosphokinase [EC:2.7.4.23]
1181	AAV28_34935	hypothetical protein	blr7450	7507198	7508226	0	0	0	0	0	0	0	0	-0.846635	0.000835827	3	FALSE	AAV28_34935
1182	AAV28_11070	alcohol dehydrogenase	blr2812	2411386	2412465	0	0	0	0	0	0	0	0	0.146796	0.337574	1	FALSE	AAV28_11070
1183	AAV28_29870	hypothetical protein	blr8088	6433847	6434026	0	0	0	0	0	0	0	0	-0.862287	0.00354924	3	FALSE	AAV28_29870
1184	AAV28_22830	transcriptional regulator	blr5093	4969094	4969984	0	0	0	0	0	0	0	0	0.228785	0.355409	2	FALSE	AAV28_22830
1185	AAV28_22340	addiction module antitoxin	blr4995	4859209	4859493	0	0	0	0	0	0	0	0	-1.02452	0.000980629	1	FALSE
1186	AAV28_22835	hypothetical protein	bll2291	4969971	4970186	0	0	0	0	0	0	0	0	-3.43329	1.29316e-07	1	FALSE	AAV28_22835
1187	AAV28_29875	esterase	bll6463	6434034	6435515	0	0	0	0	0	0	0	0	0.685573	0.00178216	2	FALSE	AAV28_29875
1188	AAV28_22345	Phasin protein	bll4996	4859856	4860368	0	0	0	0	0	0	0	0	0.0929822	0.504399	1	FALSE	AAV28_22345
1189	AAV28_00930	hypothetical protein	bll0818	198076	198726	0	0	0	0	0	0	0	0	0.949946	0.000504967	1	FALSE	AAV28_00930
1190	AAV28_04690	hypothetical protein	bll2743	1009093	1009296	0	0	0	0	0	0	0	0	-1.06239	0.000644153	3	TRUE	AAV28_04690
1191	AAV28_04695	hypothetical protein	bll1497	1009635	1009958	0	0	0	0	0	0	0	0	-0.691182	0.000996196	3	TRUE
1192	AAV28_00935	DSBA oxidoreductase	bll0819	198866	199516	0	0	0	0	0	0	0	0	0.640902	0.0027346		FALSE	AAV28_00935
1193	AAV28_26100	membrane protein	bsl5717	5601607	5601780	0	0	0	0	0	0	0	0	0.214578	0.435402	2	FALSE	AAV28_26100
1194	AAV28_26105	acyltransferase	blr5718	5601957	5603147	0	0	0	0	0	0	0	0	-0.452155	0.104638	2	FALSE	AAV28_26105
1195	AAV28_24160	glutathione S-transferase	blr5350	5218567	5219214	0	0	0	0	0	0	0	0	0.414616	0.185623	3	FALSE	AAV28_24160	Metabolism	Metabolism of Other Amino Acids	00480 Glutathione metabolism [PATH:ko00480]	E3.4.13.3, pepD; aminoacylhistidine dipeptidase [EC:3.4.13.3]
1196	AAV28_24165	protein-L-isoaspartate O-methyltransferase	bll5351	5219349	5220080	0	0	0	0	0	0	0	0	0.0861211	0.509336	1	FALSE	AAV28_24165
1197	AAV28_04205	urea ABC transporter ATP-binding protein	blr1452	903809	904504	0	0	0	0	0	0	0	0	-0.622727	0.000771086	0	FALSE	AAV28_04205	Environmental Information Processing	Membrane Transport	02010 ABC transporters [PATH:ko02010]	livG; branched-chain amino acid transport system ATP-binding protein
1198	AAV28_34685	hypothetical protein	blr2749	7461078	7461284	0	0	0	0	0	0	0	0	-0.112979	0.43627	5	FALSE	AAV28_34685
1199	AAV28_34680	phosphoserine aminotransferase	bll7402	7459826	7460998	0	0	0	0	0	0	0	0	-0.81813	0.00169794	17	FALSE	AAV28_34680	Metabolism	Energy Metabolism	00680 Methane metabolism [PATH:ko00680]	serA, PHGDH; D-3-phosphoglycerate dehydrogenase [EC:1.1.1.95]
1200	AAV28_36270	hypothetical protein	bll5201	7778108	7778449	0	0	0	0	0	0	0	0	0.29449	0.116405	0	FALSE	AAV28_36270
1201	AAV28_36275	hypothetical protein	blr7713	7778455	7778889	0	0	0	0	0	0	0	0	0.618905	0.00265583	0	FALSE	AAV28_36275
1202	AAV28_20885	hypothetical protein	bll4718	4548393	4548791	0	0	0	0	0	0	0	0	0.673718	0.00484366	4	FALSE	AAV28_20885
1203	AAV28_20880	acetyltransferase	bsr4717	4548070	4548345	0	0	0	0	0	0	0	0	-0.467058	0.00745553	0	FALSE	AAV28_20880
1204	AAV28_09400	SAM-dependent methyltransferase	bll2495	2039040	2040017	0	0	0	0	0	0	0	0	0.782003	0.00416894	26	FALSE	AAV28_09400
1205	AAV28_09405	chromosome segregation protein SMC	bll2496	2040127	2043591	0	0	0	0	0	0	0	0	-0.861526	0.0024683	3	FALSE	AAV28_09405
1206	AAV28_09155	hypothetical protein	bll2449	1988393	1989751	0	0	0	0	0	0	0	0	1.16764	0.000175842	1	FALSE	AAV28_09155
1207	AAV28_20085	ferredoxin--nitrite reductase	bll4571	4381910	4383691	0	0	0	0	0	0	0	0	1.95444	3.62477e-06		FALSE	AAV28_20085	Metabolism	Energy Metabolism	00910 Nitrogen metabolism [PATH:ko00910]	E1.7.1.4S, nirD; nitrite reductase (NAD(P)H) small subunit [EC:1.7.1.4]
1208	AAV28_09150	glycosyl transferase family 2	bll2448	1986456	1988396	0	0	0	0	0	0	0	0	-0.263433	0.267761		FALSE	AAV28_09150
1209	AAV28_20080	sulfite reductase	bll4570	4380306	4381913	0	0	0	0	0	0	0	0	0.517286	0.015316		FALSE	AAV28_20080	Metabolism	Energy Metabolism	00920 Sulfur metabolism [PATH:ko00920]	cysI; sulfite reductase (NADPH) hemoprotein beta-component [EC:1.8.1.2]
1210	AAV28_09490	molybdenum cofactor biosynthesis protein B1	blr2511	2060572	2061135	0	0	0	0	0	0	0	0	-0.262012	0.148687	10	FALSE	AAV28_09490
1211	AAV28_05075	hypothetical protein	bll1634	1114241	1114597	1	0	1	0	0	0	0	1	4.56486	3.10391e-08	2	TRUE	AAV28_05075
1212	AAV28_05070	NoeD protein	blr1633	1113180	1113620	0	0	0	0	0	0	0	0	0.745603	0.00103693	2	TRUE	AAV28_05070
1213	AAV28_27270	hypothetical protein	bll5946	5858755	5860110	0	0	0	0	0	0	0	0	-1.08847	0.000356458	2	FALSE	AAV28_27270
1214	AAV28_15825	hypothetical protein	blr3769	3499777	3500085	0	0	0	0	0	0	0	0	-0.389118	0.0810457	1	FALSE	AAV28_15825
1215	AAV28_15795	hypothetical protein	bll3610	3493995	3494180	0	0	0	0	0	0	0	0	0.718781	0.0849753		FALSE	AAV28_15795
1216	AAV28_15820	Tellurite resistance protein TerB	bll5640	3499259	3499720	0	0	0	0	0	0	0	0	-1.60201	0.000158413	122	FALSE	AAV28_15820
1217	AAV28_27275	peptidase C14, caspase catalytic subunit p20	blr5947	5860277	5861995	0	0	0	0	0	0	0	0	0.85642	0.000792815	2	FALSE	AAV28_27275
1218	AAV28_15790	hypothetical protein	blr3350	3493807	3494010	0	0	0	0	0	0	0	0	-0.629319	0.00539581	1	FALSE	AAV28_15790
1219	AAV28_42115	protein kinase	blr0567	9033542	9034615	1	0	1	1	0	0	0	0	-0.0740816	0.63749	3	FALSE	AAV28_42115
1220	AAV28_09495	MarR family transcriptional regulator	bll2512	2061486	2062460	0	0	0	0	0	0	0	0	0.627119	0.0133468	1	FALSE	AAV28_09495
1221	AAV28_00755	pseudouridine synthase	bll0781	157350	158468	0	0	0	0	0	0	0	0	0.382177	0.0660142		FALSE	AAV28_00755
1222	AAV28_20260	6-phosphogluconate dehydrogenase	bll4605	4419898	4420767	0	0	0	0	0	0	0	0	-0.490827	0.114408	1	FALSE	AAV28_20260
1223	AAV28_00750	30S ribosomal protein S15	bsl0780	157078	157347	0	0	0	0	0	0	0	0	-0.650863	0.0118858	0	FALSE	AAV28_00750	Genetic Information Processing	Translation	03010 Ribosome [PATH:ko03010]	RP-S14, rpsN; small subunit ribosomal protein S14
1224	AAV28_20265	membrane protein	bll4606	4420873	4421643	0	0	0	0	0	0	0	0	-0.697379	0.00189129	3	FALSE	AAV28_20265
1225	AAV28_34105	alkane 1-monooxygenase	blr7289	7340017	7341114	1	0	1	1	0	0	0	0	0.824656	0.000425938	3	FALSE	AAV28_34105
1226	AAV28_13430	hypothetical protein	blr3280	2956157	2957578	0	0	0	0	0	0	0	0	1.19284	0.00282643	79	FALSE	AAV28_13430
1227	AAV28_13435	amidotransferase	bll3281	2957734	2959101	0	0	0	0	0	0	0	0	0.0955162	0.586647		FALSE	AAV28_13435	Genetic Information Processing	Translation	00970 Aminoacyl-tRNA biosynthesis [PATH:ko00970]	gltX1; nondiscriminating glutamyl-tRNA synthetase [EC:6.1.1.24]
1228	AAV28_19845	hypothetical protein	bsl4527	4335677	4335943	0	0	0	0	0	0	0	0	-0.226371	0.154456	1	FALSE	AAV28_19845
1229	AAV28_19840	integrase	bll4526	4334514	4335680	0	0	0	0	0	0	0	0	0.057304	0.683636		FALSE	AAV28_19840
1230	AAV28_39210	hypothetical protein	blr0367	8411700	8411993	0	0	0	0	0	0	0	0	0.154167	0.296343	4	FALSE	AAV28_39210
1231	AAV28_15170	allophanate hydrolase	blr3632	3338520	3339215	0	0	0	0	0	0	0	0	-0.464997	0.0170949	1	FALSE	AAV28_15170
1232	AAV28_39215	hypothetical protein	blr8303	8412214	8413143	0	0	0	0	0	0	0	0	0.880701	0.00742755	4	FALSE	AAV28_39215
1233	AAV28_15175	allophanate hydrolase		3339212	3340189	0	0	0	0	0	0	0	0				FALSE	AAV28_15175
1234	AAV28_30305	MFS transporter	bll6546	6525934	6527232	0	0	0	0	0	0	0	0	0.71421	0.00131017	1	FALSE	AAV28_30305
1235	AAV28_37900	hypothetical protein	blr8039	8140554	8141726	0	0	0	0	0	0	0	0	0.595912	0.00514355	1	FALSE	AAV28_37900
1236	AAV28_30300	diguanylate cyclase	bll6545	6523207	6525792	0	0	0	0	0	0	0	0	-0.861736	0.0266604	1	FALSE	AAV28_30300
1237	AAV28_37905	ribonuclease BN	blr8040	8141786	8142937	0	0	0	0	0	0	0	0	1.2298	0.00766311	1	FALSE	AAV28_37905
1238	AAV28_38160	RNA helicase	bll8094	8203335	8206406	0	0	0	0	0	0	0	0	-2.34793	2.58911e-07	164	FALSE	AAV28_38160
1239	AAV28_37300	amidase	bll7917	7999439	8000854	0	0	0	0	0	0	0	0	1.04493	0.00337524		FALSE	AAV28_37300	Genetic Information Processing	Translation	00970 Aminoacyl-tRNA biosynthesis [PATH:ko00970]	gltX1; nondiscriminating glutamyl-tRNA synthetase [EC:6.1.1.24]
1240	AAV28_10520	hypothetical protein	blr4823	2289506	2289775	0	0	0	0	0	0	0	0	-0.44469	0.27782		FALSE
1241	AAV28_37650	ABC transporter	bll7988	8091963	8092670	0	0	0	0	0	0	0	0	-0.114149	0.389113	1	FALSE	AAV28_37650
1242	AAV28_37305	hypothetical protein	blr6742	8000851	8001048	0	0	0	0	0	0	0	0	-1.93743	1.15193e-06		FALSE	AAV28_37305
1243	AAV28_37655	S-adenosylmethionine synthase	bll7989	8092777	8093970	0	0	0	0	0	0	0	0	0.881932	0.00105684	1	FALSE	AAV28_37655	Metabolism	Amino Acid Metabolism	00270 Cysteine and methionine metabolism [PATH:ko00270]	E2.1.1.14, metE; 5-methyltetrahydropteroyltriglutamate--homocysteine methyltransferase [EC:2.1.1.14]
1244	AAV28_10525	hypothetical protein	bll2704	2289772	2290377	0	0	0	0	0	0	0	0	1.23344	0.000352782	39	FALSE	AAV28_10525
1245	AAV28_41825	succinate dehydrogenase	blr0512	8975114	8975512	0	0	0	0	0	0	0	0	0.123566	0.520299	3	FALSE	AAV28_41825	Metabolism	Carbohydrate Metabolism	00020 Citrate cycle (TCA cycle) [PATH:ko00020]	sdhB; succinate dehydrogenase iron-sulfur protein [EC:1.3.99.1]
1246	AAV28_41820	transcriptional regulator	blr0511	8973791	8974696	0	0	0	0	0	0	0	0	0.215783	0.295219	1	FALSE	AAV28_41820
1247	AAV28_31435	alpha-amylase	blr6767	6775153	6778449	2	0	2	2	0	0	0	0	-0.240547	0.205944	0	FALSE	AAV28_31435	Metabolism	Carbohydrate Metabolism	00500 Starch and sucrose metabolism [PATH:ko00500]	PTS-Mal-EIIC, malX; PTS system, maltose and glucose-specific IIC component
1248	AAV28_31430	alpha-1,4-glucan:maltose-1-phosphate maltosyltransferase	blr6766	6773194	6775140	1	0	1	1	0	0	0	0	0.401774	0.0338909	3	FALSE	AAV28_31430
1249	AAV28_38455	polyketide cyclase	bll8152	8271827	8272243	0	0	0	0	0	0	0	0	-0.956872	0.00256565	1	FALSE	AAV28_38455
1250	AAV28_38450	caspase (peptidase)	blr8151	8269627	8271489	0	0	0	0	0	0	0	0	0.0501434	0.752904	47	FALSE	AAV28_38450
1251	AAV28_06575	DNA primase	blr1935	1418687	1419754	0	0	0	0	0	0	0	0	0.416608	0.0363067	37	TRUE	AAV28_06575
1252	AAV28_38305	histidine triad (HIT) protein	blr8122	8233551	8233970	0	0	0	0	0	0	0	0	-1.17558	8.96097e-05	23	FALSE	AAV28_38305
1253	AAV28_38300	cycloisomerase	blr8121	8232157	8233284	0	0	0	0	0	0	0	0	-0.586818	0.00207799		FALSE	AAV28_38300	Metabolism	Xenobiotics Biodegradation and Metabolism	00362 Benzoate degradation [PATH:ko00362]	catA; catechol 1,2-dioxygenase [EC:1.13.11.1]
1254	AAV28_13295	hypothetical protein	blr3252	2911707	2928764	4	0	4	3	0	0	0	1	0.410574	0.0257406	2	FALSE
1255	AAV28_01400	hypothetical protein	blr0911	313254	313679	0	0	0	0	0	0	0	0	-0.937615	0.000859277	3	FALSE	AAV28_01400
1256	AAV28_13290	hypothetical protein	blr3251	2910888	2911634	0	1	0	0	1	1	0	0	0.956517	0.0611104	2	FALSE	AAV28_13290
1257	AAV28_01405	branched-chain amino acid ABC transporter substrate-binding protein	bll0912	313842	315068	0	0	0	0	0	0	0	0	-2.08328	1.64265e-06	2	FALSE	AAV28_01405
1258	AAV28_21025	hypothetical protein	bll4747	4577399	4577761	0	0	0	0	0	0	0	0	-0.0711991	0.581186	1	FALSE	AAV28_21025
1259	AAV28_21020	stationary phase survival protein SurE	bll4746	4576443	4577210	0	0	0	0	0	0	0	0	-1.21508	5.74856e-05	1	FALSE	AAV28_21020
1260	AAV28_12740	nitronate monooxygenase	bll3143	2794573	2795568	0	0	0	0	0	0	0	0	0.0943046	0.572412	71	FALSE	AAV28_12740	Metabolism	Energy Metabolism	00910 Nitrogen metabolism [PATH:ko00910]	E1.19.6.1; nitrogenase (flavodoxin) [EC:1.19.6.1]
1261	AAV28_12215	diguanylate cyclase	bll3041	2677190	2678347	0	0	0	0	0	0	0	0	0.0758449	0.586887	2	FALSE	AAV28_12215
1262	AAV28_12745	hypothetical protein	bll3144	2796645	2797292	0	0	0	0	0	0	0	0	-0.158632	0.346797	1	FALSE	AAV28_12745
1263	AAV28_12210	hypothetical protein	bll3040	2676024	2677127	0	0	0	0	0	0	0	0	0.0280873	0.626293	1	FALSE	AAV28_12210
1264	AAV28_18715	anhydro-N-acetylmuramic acid kinase	blr4331	4108737	4109840	0	0	0	0	0	0	0	0	-0.549638	0.00139847	2	FALSE	AAV28_18715
1265	AAV28_06755	hypothetical protein	bll1979	1456529	1456837	0	0	0	0	0	0	0	0	3.67178	7.32033e-08		TRUE	AAV28_06755
1266	AAV28_18710	tyrosyl-tRNA synthetase	bll4330	4107319	4108572	0	0	0	0	0	0	0	0	-0.305437	0.0323312	2	FALSE	AAV28_18710	Genetic Information Processing	Translation	00970 Aminoacyl-tRNA biosynthesis [PATH:ko00970]	FARSB, pheT; phenylalanyl-tRNA synthetase beta chain [EC:6.1.1.20]
1267	AAV28_06750	hypothetical protein	bll1978	1456090	1456482	0	0	0	0	0	0	0	0	2.81916	6.5385e-07	2	TRUE	AAV28_06750
1268	AAV28_33150	hypothetical protein	blr7102	7139225	7140217	0	0	0	0	0	0	0	0	0.183946	0.21375	1	FALSE	AAV28_33150
1269	AAV28_17535	alcohol dehydrogenase	bll4101	3851445	3852503	0	0	0	0	0	0	0	0	-0.662398	0.0432226	0	FALSE	AAV28_17535	Metabolism	Carbohydrate Metabolism	00010 Glycolysis / Gluconeogenesis [PATH:ko00010]	yiaY; alcohol dehydrogenase [EC:1.1.1.1]
1270	AAV28_17530	hypothetical protein	bsl2014	3851140	3851370	1	0	1	0	0	0	0	1	5.02002	1.96335e-08	1	FALSE	AAV28_17530
1271	AAV28_33155	spermidine/putrescine ABC transporter permease	bll7103	7140150	7140962	0	0	0	0	0	0	0	0	-1.43145	1.29414e-05	0	FALSE	AAV28_33155	Environmental Information Processing	Membrane Transport	02010 ABC transporters [PATH:ko02010]	potF; putrescine transport system substrate-binding protein
1272	AAV28_02275	membrane protein	blr1084	517013	518407	0	0	0	0	0	0	0	0	-0.836644	0.0229424	3	FALSE	AAV28_02275	Cellular Processes	Cell Motility	02030 Bacterial chemotaxis [PATH:ko02030]	motA; chemotaxis protein MotA
1273	AAV28_02270	polysaccharide deacetylase	bll1083	515789	516847	0	0	0	0	0	0	0	0	-0.308799	0.127217	3	FALSE	AAV28_02270
1274	AAV28_34280	hypothetical protein	blr2522	7379504	7379743	0	0	0	0	0	0	0	0	-0.98151	0.00138788	1	FALSE
1275	AAV28_16910	amino acid ABC transporter ATP-binding protein	bll3978	3736773	3737501	0	0	0	0	0	0	0	0	-0.849149	0.00135829		FALSE	AAV28_16910
1276	AAV28_16915	amino acid ABC transporter permease	bll3979	3737488	3738138	0	0	0	0	0	0	0	0	-0.241211	0.181677	0	FALSE	AAV28_16915
1277	AAV28_28420	DNA-binding protein	blr6174	6112258	6114648	0	0	0	0	0	0	0	0	-1.80563	4.1708e-05	0	FALSE	AAV28_28420	Cellular Processes	Cell Growth and Death	04112 Cell cycle - Caulobacter [PATH:ko04112]	ccrM; modification methylase [EC:2.1.1.72]
1278	AAV28_28390	hypothetical protein	bsl5761	6107376	6107624	0	0	0	0	0	0	0	0	0.244295	0.329382	3	FALSE	AAV28_28390
1279	AAV28_28935	glyoxalase	bll6276	6225765	6226667	0	0	0	0	0	0	0	0	-0.255295	0.0981181		FALSE	AAV28_28935
1280	AAV28_28425	DNA-binding protein	bll6175	6114881	6115183	0	0	0	0	0	0	0	0	-1.93245	1.34972e-05	3	FALSE	AAV28_28425
1281	AAV28_28930	alpha/beta hydrolase	bll6275	6224805	6225686	1	0	1	1	0	0	0	0	0.145138	0.343894	1	FALSE	AAV28_28930
1282	AAV28_28395	chloride channel protein	bll6169	6107714	6109450	0	0	0	0	0	0	0	0	0.453346	0.0192601	1	FALSE	AAV28_28395
1283	AAV28_34285	permease	blr7324	7379784	7380902	0	0	0	0	0	0	0	0	0.716888	0.00437031	1	FALSE	AAV28_34285
1284	AAV28_39695	ABC transporter ATP-binding protein	bll0089	8507600	8508418	0	0	0	0	0	0	0	0	-0.0887997	0.691532		FALSE	AAV28_39695	Environmental Information Processing	Membrane Transport	02010 ABC transporters [PATH:ko02010]	ABC.SN.S, ssuA, tauA; sulfonate/nitrate/taurine transport system substrate-binding protein
1285	AAV28_40630	thioesterase	blr0278	8701361	8701777	0	0	0	0	0	0	0	0	0.224884	0.276413		FALSE	AAV28_40630
1286	AAV28_22130	cytochrome B561	blr4955	4818444	4819001	0	0	0	0	0	0	0	0	0.751458	0.00562174	1	FALSE	AAV28_22130
1287	AAV28_22645	substrate-binding protein	bll5056	4928450	4930000	0	0	0	0	0	0	0	0	1.25968	0.000364051	56	FALSE	AAV28_22645
1288	AAV28_22135	calcium-binding protein	bsr4957	4819218	4819610	0	0	0	0	0	0	0	0	0.192834	0.279529	1	FALSE	AAV28_22135
1289	AAV28_22640	GMC family oxidoreductase	bll5055	4926901	4928445	0	0	0	0	0	0	0	0	-0.487882	0.00983568	0	FALSE	AAV28_22640
1290	AAV28_33480	hypothetical protein	bsr1599	7208739	7209089	0	0	0	0	0	0	0	0	0.96089	4.69103e-05	3	FALSE
1291	AAV28_33485	3-demethylubiquinone-9 3-methyltransferase	bll7168	7209191	7209604	1	0	1	1	0	0	0	0	0.798027	0.000534902	1	FALSE	AAV28_33485
1292	AAV28_33375	tol-pal system protein	bll7148	7189313	7190359	0	0	0	0	0	0	0	0	-0.178399	0.524016	3	FALSE	AAV28_33375
1293	AAV28_26735	hypothetical protein	blr5840	5726612	5727109	0	0	0	0	0	0	0	0	0.388239	0.107411	0	FALSE	AAV28_26735
1294	AAV28_33370	tRNA(Ile)-lysidine synthetase	bll7147	7188145	7189230	0	0	0	0	0	0	0	0	-1.2738	9.65827e-05	1	FALSE	AAV28_33370
1295	AAV28_26730	chemotaxis protein chel	blr5839	5726232	5726600	0	0	0	0	0	0	0	0	-2.07439	9.36291e-06		FALSE	AAV28_26730
1296	AAV28_02185	branched-chain amino acid ABC transporter substrate-binding protein	blr1066	498496	499263	1	0	1	1	0	0	0	0	0.0311997	0.82632		FALSE	AAV28_02185	Environmental Information Processing	Membrane Transport	02010 ABC transporters [PATH:ko02010]	livM; branched-chain amino acid transport system permease protein
1297	AAV28_02180	ABC transporter permease	blr1065	497559	498503	0	0	0	0	0	0	0	0	-0.449619	0.0238129		FALSE	AAV28_02180	Environmental Information Processing	Membrane Transport	02010 ABC transporters [PATH:ko02010]	livH; branched-chain amino acid transport system permease protein
1298	AAV28_40010	cytochrome o ubiquinol oxidase subunit I	blr0150	8571969	8573966	1	0	1	1	0	0	0	0	-1.04522	2.40656e-05	0	FALSE	AAV28_40010	Metabolism	Energy Metabolism	00190 Oxidative phosphorylation [PATH:ko00190]	cyoC; cytochrome o ubiquinol oxidase subunit III [EC:1.10.3.-]
1299	AAV28_24995	hypothetical protein	bsl5224	5387736	5387954	0	0	0	0	0	0	0	0	-0.411438	0.08807	14	FALSE
1300	AAV28_40015	cytochrome o ubiquinol oxidase subunit III	blr0151	8573967	8574596	0	0	0	0	0	0	0	0	-1.43551	0.000225758		FALSE	AAV28_40015	Metabolism	Energy Metabolism	00190 Oxidative phosphorylation [PATH:ko00190]	qoxA; quinol oxidase polypeptide II [EC:1.9.3.-]
1301	AAV28_28645	(2Fe-2S)-binding protein	blr6218	6155966	6156418	0	0	0	0	0	0	0	0	0.963199	0.00136868	3	FALSE	AAV28_28645
1302	AAV28_28640	glutathione-dependent formaldehyde-activating protein	blr6216	6154764	6155327	0	0	0	0	0	0	0	0	-0.613489	0.00798051	1	FALSE	AAV28_28640	Metabolism	Energy Metabolism	00680 Methane metabolism [PATH:ko00680]	fdhA; glutathione-independent formaldehyde dehydrogenase [EC:1.2.1.46]
1303	AAV28_02985	transcriptional regulator	bll1220	658695	659426	0	0	0	0	0	0	0	0	0.0112165	0.697925	1	FALSE	AAV28_02985
1304	AAV28_41980	restriction endonuclease	bll0542	9009308	9010207	0	0	0	0	0	0	0	0	-1.11664	0.00331567	1	FALSE	AAV28_41980
1305	AAV28_02980	aldehyde-activating protein	blr1219	658222	658644	0	0	0	0	0	0	0	0	-0.239782	0.141932	4	FALSE	AAV28_02980
1306	AAV28_16660	transcriptional regulator	bll3929	3678616	3679296	0	0	0	0	0	0	0	0	0.502736	0.0129813	1	FALSE	AAV28_16660
1307	AAV28_16665	aminotransferase	blr3930	3679489	3680895	0	0	0	0	0	0	0	0	-0.0298923	0.894052	1	FALSE	AAV28_16665
1308	AAV28_09515	hypothetical protein	bll2516	2065907	2067835	0	0	0	0	0	0	0	0	0.958352	0.000167498	1	FALSE	AAV28_09515
1309	AAV28_32685	membrane protein	bll7014	7044231	7045604	0	0	0	0	0	0	0	0	0.47098	0.256984	1	FALSE	AAV28_32685
1310	AAV28_12960	ABC transporter permease	blr3185	2842564	2843583	0	0	0	0	0	0	0	0	0.057358	0.820445		FALSE	AAV28_12960	Environmental Information Processing	Membrane Transport	02010 ABC transporters [PATH:ko02010]	livH; branched-chain amino acid transport system permease protein
1311	AAV28_32680	hypothetical protein	blr4433	7043941	7044126	0	0	0	0	0	0	0	0	0.684573	0.000223692	1	FALSE
1312	AAV28_03050	alpha/beta hydrolase	bll1234	669090	669872	0	0	0	0	0	0	0	0	0.555533	0.00106431	0	FALSE	AAV28_03050
1313	AAV28_03055	O-acetylhomoserine aminocarboxypropyltransferase	bll1235	669877	671172	0	0	0	0	0	0	0	0	-0.250755	0.069262	91	FALSE	AAV28_03055	Metabolism	Amino Acid Metabolism	00270 Cysteine and methionine metabolism [PATH:ko00270]	E2.3.1.31, metX; homoserine O-acetyltransferase [EC:2.3.1.31]
1314	AAV28_07005	nodulation protein	blr2034	1510908	1512554	0	0	0	0	0	0	0	0	0.525018	0.0257176		TRUE	AAV28_07005
1315	AAV28_03585	hypothetical protein	bll1337	771949	774675	0	0	0	0	0	0	0	0	0.285247	0.0610314	1	FALSE	AAV28_03585
1316	AAV28_03580	chemotaxis protein CheY	bll1336	771165	771836	0	0	0	0	0	0	0	0	0.344077	0.0907873	3	FALSE	AAV28_03580
1317	AAV28_07000	hypothetical protein	blr2033	1510516	1510911	0	0	0	0	0	0	0	0	0.465034	0.0561988	2	TRUE	AAV28_07000
1318	AAV28_11245	hypothetical protein	bsr2847	2448958	2449194	0	0	0	0	0	0	0	0	1.94559	1.59083e-06	3	FALSE	AAV28_11245
1319	AAV28_11240	hypothetical protein	blr4616	2448170	2448391	0	0	0	0	0	0	0	0	-0.604107	0.00179379	1	FALSE
1320	AAV28_09510	pyruvate phosphate dikinase	bll2515	2064279	2065895	1	0	1	1	0	0	0	0	1.24678	0.00188062	0	FALSE	AAV28_09510	Metabolism	Carbohydrate Metabolism	00620 Pyruvate metabolism [PATH:ko00620]	E4.1.1.49, pckA; phosphoenolpyruvate carboxykinase (ATP) [EC:4.1.1.49]
1321	AAV28_23515	molecular chaperone GroEL	blr5227	5099056	5100678	0	0	0	0	0	0	0	0	-0.466241	0.437842		FALSE	AAV28_23515	Genetic Information Processing	Folding, Sorting and Degradation	03018 RNA degradation [PATH:ko03018]	dnaK; molecular chaperone DnaK
1322	AAV28_07830	chemotaxis protein CheW	blr2193	1689405	1689875	0	0	0	0	0	0	0	0	-1.68682	4.72499e-06	14	FALSE	AAV28_07830	Environmental Information Processing	Signal Transduction	02020 Two-component system [PATH:ko02020]	aer; aerotaxis receptor
1323	AAV28_23510	molecular chaperone GroES	blr5226	5098693	5099007	0	0	0	0	0	0	0	0	-2.2835	0.000419798	2	FALSE	AAV28_23510
1324	AAV28_32350	molybdenum ABC transporter permease	blr6952	6971048	6971734	0	0	0	0	0	0	0	0	3.05357	3.2753e-06	0	FALSE	AAV28_32350	Environmental Information Processing	Membrane Transport	02010 ABC transporters [PATH:ko02010]	modA; molybdate transport system substrate-binding protein
1325	AAV28_32420	beta-lactamase	blr6966	6984624	6985640	0	0	0	0	0	0	0	0	0.750385	0.000916811	1	FALSE	AAV28_32420
1326	AAV28_35435	hypothetical protein	bll7551	7605912	7606511	0	0	0	0	0	0	0	0	-0.0280831	0.469091	1	FALSE	AAV28_35435
1327	AAV28_32425	MFS transporter	blr6967	6985716	6987374	0	0	0	0	0	0	0	0	0.449604	0.0179911	1	FALSE	AAV28_32425
1328	AAV28_27465	hypothetical protein	blr5987	5903960	5906470	0	0	0	0	0	0	0	0	-0.406649	0.0450008	1	FALSE	AAV28_27465
1329	AAV28_03635	thioesterase	blr1346	780150	780626	0	0	0	0	0	0	0	0	0.460657	0.00936919	0	FALSE	AAV28_03635
1330	AAV28_03630	thioesterase	blr1345	779718	780146	0	0	0	0	0	0	0	0	2.4208	1.51158e-07	1	FALSE	AAV28_03630
1331	AAV28_07835	chemotaxis protein CheY	blr2194	1689949	1690314	0	0	0	0	0	0	0	0	-0.458115	0.0392418	1	FALSE	AAV28_07835	Environmental Information Processing	Signal Transduction	02020 Two-component system [PATH:ko02020]	cheA; two-component system, chemotaxis family, sensor kinase CheA [EC:2.7.13.3]
1332	AAV28_25645	isochorismatase	blr5631	5512205	5512798	0	0	0	0	0	0	0	0	0.437905	0.293415	2	FALSE	AAV28_25645
1333	AAV28_25640	LysR family transcriptional regulator	bll5630	5511243	5512076	0	0	0	0	0	0	0	0	-0.491696	0.252932	2	FALSE	AAV28_25640
1334	AAV28_29110	exopolysaccharide production protein	bll6310	6270614	6272101	0	0	0	0	0	0	0	0	0.592576	0.0097844	1	FALSE	AAV28_29110
1335	AAV28_23770	phosphoesterase	blr5278	5148576	5149607	0	0	0	0	0	0	0	0	0.319899	0.154956	0	FALSE	AAV28_23770
1336	AAV28_23775	hypothetical protein	bll5279	5149604	5150479	0	0	0	0	0	0	0	0	0.539076	0.0356822	1	FALSE	AAV28_23775
1337	AAV28_01985	RNA polymerase sigma factor	bll1028	454189	454800	0	0	0	0	0	0	0	0	4.74009	1.47616e-07	11	FALSE	AAV28_01985	Genetic Information Processing	Transcription	03020 RNA polymerase [PATH:ko03020]	fliA; RNA polymerase sigma factor for flagellar operon FliA
1338	AAV28_01980	cytochrome C biogenesis protein	bll1027	453006	453704	0	0	0	0	0	0	0	0	0.191121	0.403816	16	FALSE	AAV28_01980
1339	AAV28_15365	2-deoxy-D-gluconate 3-dehydrogenase	blr3672	3380767	3381561	0	0	0	0	0	0	0	0	0.806269	0.0132049	1	FALSE	AAV28_15365
1340	AAV28_15360	NIPSNAP family containing protein	blr3671	3380393	3380731	0	0	0	0	0	0	0	0	0.495898	0.0153181	0	FALSE	AAV28_15360
1341	AAV28_18150	ErfK/YbiS/YcfS/YnhG family protein	blr4219	3976550	3977203	0	0	0	0	0	0	0	0	-0.104871	0.504457	3	FALSE	AAV28_18150
1342	AAV28_18155	hypothetical protein	bll4220	3977234	3977668	0	0	0	0	0	0	0	0	-0.619344	0.00345487	2	FALSE	AAV28_18155
1343	AAV28_41055	hypothetical protein	bll5562	8811463	8812155	0	0	0	0	0	0	0	0	0.992851	0.000505606	1	FALSE
1344	AAV28_41050	peptidoglycan-binding protein LysM	bll0362	8810252	8811277	0	0	0	0	0	0	0	0	0.462225	0.0270168	1	FALSE	AAV28_41050
1345	AAV28_00235	molecular chaperone DnaJ	blr0680	46608	47741	0	0	0	0	0	0	0	0	-1.64286	5.07202e-05	4	FALSE	AAV28_00235
1346	AAV28_00230	molecular chaperone DnaK	blr0678	44461	46362	0	0	0	0	0	0	0	0	-2.27321	8.22587e-07		FALSE	AAV28_00230	Genetic Information Processing	Folding, Sorting and Degradation	03018 RNA degradation [PATH:ko03018]	rnj; ribonuclease J [EC:3.1.-.-]
1347	AAV28_01185	hypothetical protein	blr0867	255260	257107	0	0	0	0	0	0	0	0	-1.89502	0.000780784		FALSE	AAV28_01185
1348	AAV28_01180	hypothetical protein	blr0866	251685	255260	0	0	0	0	0	0	0	0	0.185738	0.44242	0	FALSE	AAV28_01180
1349	AAV28_16645	acetyl-CoA acetyltransferase	blr3926	3675296	3676495	0	0	0	0	0	0	0	0	0.28498	0.25316	1	FALSE	AAV28_16645
1350	AAV28_08940	mannose-6-phosphate isomerase		1942165	1942677	0	0	0	0	0	0	0	0			1	FALSE	AAV28_08940
1351	AAV28_08410	tungstate ABC transporter permease	blr2306	1821637	1822470	0	0	0	0	0	0	0	0	0.37936	0.0820886	3	FALSE	AAV28_08410
1352	AAV28_08945	lactoylglutathione lyase	blr2408	1942809	1943237	0	0	0	0	0	0	0	0	0.521216	0.00678742	2	FALSE	AAV28_08945
1353	AAV28_08415	molybdopterin-binding protein	blr2307	1822525	1823631	0	0	0	0	0	0	0	0	0.0997456	0.50039	1	FALSE	AAV28_08415
1354	AAV28_34740	hypothetical protein	bll7413	7472075	7472347	0	0	0	0	0	0	0	0	0.0339885	0.636865	458	FALSE	AAV28_34740
1355	AAV28_34745	elongation factor G	bll7414	7472525	7474573	0	0	0	0	0	0	0	0	-0.51415	0.0976677	3	FALSE	AAV28_34745
1356	AAV28_16640	hypothetical protein	bsr3925	3674971	3675177	0	0	0	0	0	0	0	0	-2.1803	3.57484e-06	1	FALSE	AAV28_16640
1357	AAV28_00580	tryptophan synthase subunit alpha	blr0746	113481	114317	0	0	0	0	0	0	0	0	-1.06577	0.00392705		FALSE	AAV28_00580	Metabolism	Amino Acid Metabolism	00260 Glycine, serine and threonine metabolism [PATH:ko00260]	TRP; tryptophan synthase [EC:4.2.1.20]
1358	AAV28_00585	acetyl-CoA carboxylase subunit beta	blr0747	114430	115371	0	0	0	0	0	0	0	0	-1.29969	0.000692518	1	FALSE	AAV28_00585	Metabolism	Carbohydrate Metabolism	00620 Pyruvate metabolism [PATH:ko00620]	accC; acetyl-CoA carboxylase, biotin carboxylase subunit [EC:6.4.1.2 6.3.4.14]
1359	AAV28_09095	ABC transporter ATP-binding protein	blr2437	1974473	1975549	0	0	0	0	0	0	0	0	0.263068	0.496771		FALSE	AAV28_09095
1360	AAV28_25915	hypothetical protein	blr2894	5562097	5562288	0	0	0	0	0	0	0	0	0.75078	0.0164247	0	FALSE	AAV28_25915
1361	AAV28_04065	hypothetical protein	blr1425	874360	876246	0	0	0	0	0	0	0	0	-0.488394	0.0138156	0	FALSE	AAV28_04065	Environmental Information Processing	Membrane Transport	02010 ABC transporters [PATH:ko02010]	gsiA; glutathione transport system ATP-binding protein
1362	AAV28_09090	glycerol-3-phosphate dehydrogenase	blr2436	1972926	1974476	0	0	0	0	0	0	0	0	1.22975	2.66714e-05	2	FALSE	AAV28_09090	Metabolism	Lipid Metabolism	00564 Glycerophospholipid metabolism [PATH:ko00564]	E1.1.3.21; alpha-glycerophosphate oxidase [EC:1.1.3.21]
1363	AAV28_04060	hypothetical protein	blr1424	872429	874345	1	0	1	1	0	0	0	0	-0.23692	0.27369	3	FALSE	AAV28_04060	Environmental Information Processing	Membrane Transport	02010 ABC transporters [PATH:ko02010]	gsiA; glutathione transport system ATP-binding protein
1364	AAV28_25910	hypothetical protein	bll0194	5561893	5562072	0	0	0	0	0	0	0	0	-0.508791	0.00842643	3	FALSE	AAV28_25910
1365	AAV28_01360	hypothetical protein	blr0903	303400	303891	0	0	0	0	0	0	0	0	0.113408	0.473954	14	FALSE	AAV28_01360
1366	AAV28_01365	chemotaxis protein CheY	bll0904	304006	304560	0	0	0	0	0	0	0	0	0.0505964	0.780537	1	FALSE	AAV28_01365
1367	AAV28_05335	small protein	bsr1683	1159993	1160283	0	0	0	0	0	0	0	0	0.841482	0.0232766	6	TRUE	AAV28_05335
1368	AAV28_26935	hypothetical protein	bll5880	5779738	5780094	0	0	0	0	0	0	0	0	0.763287	0.00155245	2	FALSE	AAV28_26935
1369	AAV28_15580	dihydrolipoamide dehydrogenase	blr3722	3445995	3447740	0	0	0	0	0	0	0	0	0.185995	0.329046	0	FALSE	AAV28_15580	Metabolism	Carbohydrate Metabolism	00010 Glycolysis / Gluconeogenesis [PATH:ko00010]	DLAT, aceF, pdhC; pyruvate dehydrogenase E2 component (dihydrolipoamide acetyltransferase) [EC:2.3.1.12]
1370	AAV28_21610	elongation factor Ts	bll4860	4703985	4704908	0	0	0	0	0	0	0	0	-0.451319	0.0139414	3	FALSE	AAV28_21610
1371	AAV28_05330	hypothetical protein	bll8279	1159628	1159813	0	0	0	0	0	0	0	0	0.680413	0.071954	20	TRUE	AAV28_05330
1372	AAV28_15585	sodium:dicarboxylate symporter	blr3723	3447786	3449120	0	0	0	0	0	0	0	0	0.976314	0.00147379	1	FALSE	AAV28_15585	Environmental Information Processing	Signal Transduction	02020 Two-component system [PATH:ko02020]	dctD; two-component system, NtrC family, C4-dicarboxylate transport response regulator DctD
1373	AAV28_24200	hypothetical protein	blr5358	5224759	5225163	0	0	0	0	0	0	0	0	0.29949	0.139291	3	FALSE	AAV28_24200
1374	AAV28_18520	3-dehydroquinate dehydratase	bll4292	4052946	4053413	0	0	0	0	0	0	0	0	-1.06491	0.00206672	3	FALSE	AAV28_18520	Metabolism	Amino Acid Metabolism	00400 Phenylalanine, tyrosine and tryptophan biosynthesis [PATH:ko00400]	aroD; 3-dehydroquinate dehydratase I [EC:4.2.1.10]
1375	AAV28_24205	hypothetical protein	blr5357	5225328	5225924	0	0	0	0	0	0	0	0	0.386575	0.173119	3	FALSE	AAV28_24205
1376	AAV28_18525	hypothetical protein	bll4293	4053640	4054485	1	0	1	0	0	0	0	1	0.802695	0.0202014	2	FALSE	AAV28_18525
1377	AAV28_14365	LuxR family transcriptional regulator	blr3467	3155158	3155667	0	0	0	0	0	0	0	0	0.629823	0.0161496	1	FALSE	AAV28_14365
1378	AAV28_14360	transcriptional regulator	bll3466	3154025	3154708	0	0	0	0	0	0	0	0	1.3425	0.000480411	1	FALSE	AAV28_14360
1379	AAV28_36425	membrane protein	bll7745	7814964	7816706	0	0	0	0	0	0	0	0	0.267851	0.16132	6	FALSE	AAV28_36425
1380	AAV28_36420	glutamate synthase	blr7744	7813335	7814786	0	0	0	0	0	0	0	0	0.167356	0.711759		FALSE	AAV28_36420	Metabolism	Energy Metabolism	00910 Nitrogen metabolism [PATH:ko00910]	gltB; glutamate synthase (NADPH/NADH) large chain [EC:1.4.1.13 1.4.1.14]
1381	AAV28_21920	NADH:ubiquinone oxidoreductase subunit A	bll4919	4771415	4771780	0	0	0	0	0	0	0	0	-2.0265	4.12726e-06	3	FALSE	AAV28_21920	Metabolism	Energy Metabolism	00190 Oxidative phosphorylation [PATH:ko00190]	E1.6.5.3; NADH dehydrogenase [EC:1.6.5.3]
1382	AAV28_21925	hypothetical protein	bll3846	4771945	4772139	0	0	0	0	0	0	0	0	-0.155251	0.500266	3	FALSE
1383	AAV28_30110	diacylglycerol kinase	bll6510	6487979	6488488	0	0	0	0	0	0	0	0	0.0701792	0.704074		FALSE	AAV28_30110	Metabolism	Metabolism of Cofactors and Vitamins	00790 Folate biosynthesis [PATH:ko00790]	folKP; 2-amino-4-hydroxy-6-hydroxymethyldihydropteridine diphosphokinase / dihydropteroate synthase [EC:2.7.6.3 2.5.1.15]
1384	AAV28_30445	hypothetical protein	bsr6573	6558320	6558559	0	0	0	0	0	0	0	0	0.251942	0.17285	1	FALSE	AAV28_30445
1385	AAV28_30115	GCN5 family acetyltransferase	bll6511	6488488	6488973	0	0	0	0	0	0	0	0	0.603603	0.00515319	0	FALSE	AAV28_30115
1386	AAV28_30440	hypothetical protein	blr6572	6557969	6558286	0	0	0	0	0	0	0	0	0.75736	0.00768654	1	FALSE	AAV28_30440
1387	AAV28_40835	membrane protein	blr0318	8756574	8757401	0	0	0	0	0	0	0	0	0.744942	0.00154402		FALSE	AAV28_40835
1388	AAV28_34355	pseudouridine synthase	blr7336	7393111	7394118	0	0	0	0	0	0	0	0	0.132917	0.470597		FALSE	AAV28_34355
1389	AAV28_40830	ABC transporter ATP-binding protein	blr0317	8755669	8756577	0	0	0	0	0	0	0	0	0.390927	0.0103249		FALSE	AAV28_40830
1390	AAV28_34350	hypothetical protein	bll7335	7392768	7393112	0	0	0	0	0	0	0	0	-0.0832292	0.659126		FALSE	AAV28_34350
1391	AAV28_14180	short-chain dehydrogenase	blr3430	3117743	3118720	0	0	0	0	0	0	0	0	0.745453	0.0180408	1	FALSE	AAV28_14180
1392	AAV28_26425	(Fe-S)-binding protein	blr5778	5662509	5663948	1	0	1	1	0	0	0	0	0.789998	0.0140691	0	FALSE	AAV28_26425
1393	AAV28_14185	cyclase	blr3431	3118755	3119537	0	0	0	0	0	0	0	0	0.100977	0.599252	1	FALSE	AAV28_14185
1394	AAV28_20690	peptidase	blr4680	4502719	4504146	0	0	0	0	0	0	0	0	-0.650504	0.00550559	3	FALSE	AAV28_20690
1395	AAV28_20695	hypothetical protein	bsl4681	4504224	4504463	0	0	0	0	0	0	0	0	-0.984472	0.000297195	0	FALSE	AAV28_20695
1396	AAV28_26420	hypothetical protein	blr5777	5662091	5662480	0	0	0	0	0	0	0	0	1.99217	0.00449628	1	FALSE	AAV28_26420
1397	AAV28_39790	CoA ligase	blr0107	8530210	8531823	0	0	0	0	0	0	0	0	-0.381564	0.188904		FALSE	AAV28_39790	Metabolism	Carbohydrate Metabolism	00010 Glycolysis / Gluconeogenesis [PATH:ko00010]	E1.2.1.5; aldehyde dehydrogenase (NAD(P)+) [EC:1.2.1.5]
1398	AAV28_39795	transcriptional regulator	bll0108	8532004	8532516	0	0	0	0	0	0	0	0	-0.0788423	0.650105		FALSE	AAV28_39795
1399	AAV28_28090	hypothetical protein	bll7229	6047920	6048138	0	0	0	0	0	0	0	0	0.43028	0.0872962	2	FALSE
1400	AAV28_06325	hypothetical protein	blr1881	1355232	1355603	0	2	0	0	2	2	0	0	0.607264	0.168867	2	TRUE	AAV28_06325
1401	AAV28_28095	hypothetical protein	blr7156	6048446	6048631	0	0	0	0	0	0	0	0	0.0974593	0.432654	2	FALSE	AAV28_28095
1402	AAV28_06320	transcriptional regulator	blr1880	1353708	1354469	1	1	1	0	1	1	0	1	4.96535	5.18929e-08	2	TRUE	AAV28_06320	Environmental Information Processing	Signal Transduction	02020 Two-component system [PATH:ko02020]	uvrY; two-component system, NarL family, invasion response regulator UvrY
1403	AAV28_14980	type VI secretion protein	bll3594	3290377	3290904	0	0	0	0	0	0	0	0	-0.0241838	0.925681	2	FALSE	AAV28_14980
1404	AAV28_10950	transcriptional regulator	bll2785	2383500	2383871	0	1	0	0	1	1	0	0	0.680854	0.00195686	1	FALSE	AAV28_10950
1405	AAV28_14985	hypothetical protein	bll3595	3291044	3292357	0	0	0	0	0	0	0	0	0.134524	0.355419	2	FALSE	AAV28_14985
1406	AAV28_10955	transcriptional regulator	bll2786	2383901	2384947	0	0	0	0	0	0	0	0	0.4108	0.0133222	2	FALSE	AAV28_10955
1407	AAV28_09955	hypothetical protein	bll2657	2158851	2159120	0	0	0	0	0	0	0	0	-0.0022162	0.592638	1	FALSE	AAV28_09955
1408	AAV28_09950	hypothetical protein	bsl2596	2158518	2158754	0	0	0	0	0	0	0	0	-0.834258	8.87992e-05	1	FALSE	AAV28_09950
1409	AAV28_25005	hypothetical protein	blr3021	5388242	5388631	0	0	0	0	0	0	0	0	0.302494	0.0787631	1	FALSE
1410	AAV28_25000	hypothetical protein	bll7020	5387958	5388137	0	0	0	0	0	0	0	0	0.835637	0.000260411	1	FALSE	AAV28_25000
1411	AAV28_17320	amidophosphoribosyltransferase	bll4060	3811878	3813401	0	0	0	0	0	0	0	0	-2.30551	2.58345e-05	0	FALSE	AAV28_17320	Metabolism	Nucleotide Metabolism	00230 Purine metabolism [PATH:ko00230]	PRPS, prsA; ribose-phosphate pyrophosphokinase [EC:2.7.6.1]
1412	AAV28_17325	colicin V synthesis protein	bll4061	3813430	3814059	0	0	0	0	0	0	0	0	-1.22773	0.00188694	3	FALSE	AAV28_17325
1413	AAV28_17985	nitroreductase	blr4190	3947064	3947741	0	0	0	0	0	0	0	0	0.105383	0.535201	1	FALSE	AAV28_17985
1414	AAV28_13355	precorrin-3B synthase	blr3264	2941650	2942813	0	0	0	0	0	0	0	0	1.56573	1.8122e-05		FALSE	AAV28_13355	Metabolism	Metabolism of Cofactors and Vitamins	00860 Porphyrin and chlorophyll metabolism [PATH:ko00860]	cobIJ; precorrin-2 C20-methyltransferase / precorrin-3B C17-methyltransferase [EC:2.1.1.130 2.1.1.131]
1415	AAV28_13605	ABC transporter permease	bll3315	2989383	2990138	0	0	0	0	0	0	0	0	0.216062	0.0925788	1	FALSE	AAV28_13605	Environmental Information Processing	Membrane Transport	02010 ABC transporters [PATH:ko02010]	ABC.SN.S, ssuA, tauA; sulfonate/nitrate/taurine transport system substrate-binding protein
1416	AAV28_13350	cobalamin biosynthesis protein CobN	blr3263	2938405	2941653	0	0	0	0	0	0	0	0	0.931559	8.74286e-05		FALSE	AAV28_13350	Metabolism	Metabolism of Cofactors and Vitamins	00860 Porphyrin and chlorophyll metabolism [PATH:ko00860]	cobB-cbiA; cobyrinic acid a,c-diamide synthase [EC:6.3.5.9 6.3.1.-]
1417	AAV28_17980	acetylhydrolase	bll4189	3946000	3946962	0	0	0	0	0	0	0	0	0.272172	0.0702748	1	FALSE	AAV28_17980
1418	AAV28_13600	ABC transporter permease	bll3314	2988628	2989386	0	0	0	0	0	0	0	0	-0.0381429	0.78649		FALSE	AAV28_13600	Environmental Information Processing	Membrane Transport	02010 ABC transporters [PATH:ko02010]	ABC.SN.S, ssuA, tauA; sulfonate/nitrate/taurine transport system substrate-binding protein
1419	AAV28_16050	chromosome partitioning protein ParB	blr3812	3545622	3546248	0	0	0	0	0	0	0	0	0.197276	0.618783	2	FALSE	AAV28_16050
1420	AAV28_19050	membrane protein	bll4391	4174566	4175606	0	0	0	0	0	0	0	0	0.501402	0.0104067	2	FALSE	AAV28_19050
1421	AAV28_19720	hypothetical protein	blr4509	4311892	4313283	1	0	1	0	0	0	0	1	1.28	6.02126e-05	1	FALSE	AAV28_19720
1422	AAV28_19055	hypothetical protein	blr2397	4176244	4176486	0	0	0	0	0	0	0	0	-0.203926	0.172135	2	FALSE	AAV28_19055
1423	AAV28_16055	hypothetical protein	bsl3813	3546858	3547061	0	0	0	0	0	0	0	0	0.486333	0.0385478	2	FALSE	AAV28_16055
1424	AAV28_19725	hypothetical protein	blr2823	4313469	4313858	0	0	0	0	0	0	0	0	0.270563	0.287258	1	FALSE
1425	AAV28_12555	hypothetical protein	bll3107	2746716	2748350	1	0	1	1	0	0	0	0	-0.312985	0.0336003	2	FALSE	AAV28_12555
1426	AAV28_28890	transcriptional regulator	blr6267	6212936	6215779	1	0	1	1	0	0	0	0	0.880601	0.000314473	2	FALSE	AAV28_28890
1427	AAV28_28895	hypothetical protein	blr6268	6215898	6216605	0	0	0	0	0	0	0	0	-0.248919	0.49939	3	FALSE	AAV28_28895
1428	AAV28_12550	histidine kinase	bll3106	2743571	2746609	0	0	0	0	0	0	0	0	0.237417	0.187138	2	FALSE	AAV28_12550
1429	AAV28_37460	chloramphenicol acetyltransferase	blr7948	8045039	8045698	0	0	0	0	0	0	0	0	1.30594	6.69436e-05	2	FALSE	AAV28_37460	Metabolism	Amino Acid Metabolism	00350 Tyrosine metabolism [PATH:ko00350]	MIF; phenylpyruvate tautomerase [EC:5.3.2.1]
1430	AAV28_25340	spermidine/putrescine ABC transporter ATPase	blr5573	5452299	5453285	0	0	0	0	0	0	0	0	0.526319	0.0503814	1	FALSE	AAV28_25340
1431	AAV28_37465	phosphonate metabolism protein PhnM	blr7949	8045695	8046888	0	0	0	0	0	0	0	0	-0.171809	0.310128		FALSE	AAV28_37465
1432	AAV28_25345	ABC transporter substrate-binding protein	blr5574	5453328	5454617	1	0	1	1	0	0	0	0	0.757525	0.00228564	2	FALSE	AAV28_25345
1433	AAV28_41610	septation protein A	bll0472	8937257	8937859	0	0	0	0	0	0	0	0	-0.242553	0.173422	23	FALSE	AAV28_41610
1434	AAV28_41615	cell division protein FtsY	bll0473	8937987	8938934	0	0	0	0	0	0	0	0	-0.243516	0.128756	3	FALSE	AAV28_41615	Genetic Information Processing	Folding, Sorting and Degradation	03060 Protein export [PATH:ko03060]	ffs; SRP RNA
1435	AAV28_17185	tRNA-binding protein	bll4034	3784644	3785015	0	0	0	0	0	0	0	0	-0.426327	0.00690383	3	FALSE	AAV28_17185
1436	AAV28_36840	branched-chain amino acid ABC transporter substrate-binding protein	blr7828	7900932	7902158	0	0	0	0	0	0	0	0	-1.58601	6.21175e-06	1	FALSE	AAV28_36840
1437	AAV28_36845	branched-chain amino acid ABC transporter substrate-binding protein	blr7829	7902398	7903627	0	0	0	0	0	0	0	0	-0.685693	0.0047959	2	FALSE	AAV28_36845
1438	AAV28_17180	transcriptional regulator	bll4033	3783794	3784426	0	0	0	0	0	0	0	0	0.284113	0.0820901	1	FALSE	AAV28_17180
1439	AAV28_16275	long-chain fatty acid--CoA ligase	bll3856	3594587	3596212	1	0	1	0	0	0	0	1	-0.29323	0.109497	1	FALSE	AAV28_16275	Metabolism	Carbohydrate Metabolism	00640 Propanoate metabolism [PATH:ko00640]	ECHS1; enoyl-CoA hydratase [EC:4.2.1.17]
1440	AAV28_32165	TetR family transcriptional regulator	blr6917	6930430	6931098	0	0	0	0	0	0	0	0	-0.587547	0.00751895	1	FALSE	AAV28_32165
1441	AAV28_16270	acyl-CoA dehydrogenase	bll3855	3593320	3594531	1	0	1	0	0	0	0	1	-0.244631	0.366073	1	FALSE	AAV28_16270	Metabolism	Carbohydrate Metabolism	00650 Butanoate metabolism [PATH:ko00650]	ECHS1; enoyl-CoA hydratase [EC:4.2.1.17]
1442	AAV28_32160	xylose isomerase	bll6916	6929446	6930306	0	0	0	0	0	0	0	0	1.16794	0.000739929	1	FALSE	AAV28_32160
1443	AAV28_38445	GTP-binding protein LepA	blr8150	8267486	8269297	0	0	0	0	0	0	0	0	-2.16166	7.05967e-06	6	FALSE	AAV28_38445
1444	AAV28_38440	hypothetical protein	bll8149	8265746	8267371	0	0	0	0	0	0	0	0	-0.131971	0.448291	6	FALSE	AAV28_38440
1445	AAV28_41535	ATPase	bll0457	8920909	8922093	0	0	0	0	0	0	0	0	0.237359	0.0907974	1	FALSE	AAV28_41535
1446	AAV28_23570	hypothetical protein	bll0544	5108546	5108725	0	0	0	0	0	0	0	0	0.876995	0.00114829	1	FALSE	AAV28_23570
1447	AAV28_38005	hypothetical protein	blr8066	8163686	8163997	0	0	0	0	0	0	0	0	0.128066	0.529714	1	FALSE	AAV28_38005
1448	AAV28_41530	malate dehydrogenase	bll0456	8919678	8920646	0	0	0	0	0	0	0	0	-1.74108	8.73188e-06	6	FALSE	AAV28_41530	Metabolism	Carbohydrate Metabolism	00020 Citrate cycle (TCA cycle) [PATH:ko00020]	MDH2; malate dehydrogenase [EC:1.1.1.37]
1449	AAV28_29275	hydrogenase expression protein HypE	blr6343	6309720	6311231	0	0	0	0	0	0	0	0	-0.528929	0.00452487	0	FALSE	AAV28_29275
1450	AAV28_29270	hydrogenase 4 subunit F	blr6342	6308250	6309701	0	0	0	0	0	0	0	0	-0.10986	0.63889		FALSE	AAV28_29270
1451	AAV28_13970	3-oxoacyl-ACP reductase	bll3388	3074571	3075329	0	0	0	0	0	0	0	0	-0.703984	0.0240275	2	FALSE	AAV28_13970
1452	AAV28_13975	ABC transporter substrate-binding protein	blr3389	3075498	3076757	0	0	0	0	0	0	0	0	-0.144256	0.248122	2	FALSE	AAV28_13975
1453	AAV28_38000	LuxR family transcriptional regulator	blr8062	8163053	8163673	0	0	0	0	0	0	0	0	0.253843	0.245821	1	FALSE	AAV28_38000
1454	AAV28_07495	oxygenase	blr2131	1624674	1625999	0	0	0	0	0	0	0	0	3.97897	4.02537e-08	2	TRUE	AAV28_07495	Metabolism	Metabolism of Terpenoids and Polyketides	01053 Biosynthesis of siderophore group nonribosomal peptides [PATH:ko01053]	mbtF; mycobactin peptide synthetase MbtF
1455	AAV28_07490	hypothetical protein	blr1104	1624124	1624327	0	0	0	0	0	0	0	0	-0.286449	0.0870812	2	TRUE	AAV28_07490
1456	AAV28_41280	hypothetical protein	blr0407	8864745	8865734	0	0	0	0	0	0	0	0	0.0133047	0.317441	1	FALSE	AAV28_41280
1457	AAV28_18890	homoserine dehydrogenase	blr4362	4143507	4144823	0	0	0	0	0	0	0	0	-1.16136	9.78716e-05	1	FALSE	AAV28_18890	Metabolism	Amino Acid Metabolism	00260 Glycine, serine and threonine metabolism [PATH:ko00260]	E1.2.1.11, asd; aspartate-semialdehyde dehydrogenase [EC:1.2.1.11]
1458	AAV28_32705	hypothetical protein	bll7018	7051203	7051691	0	0	0	0	0	0	0	0	0.0337654	0.678848	0	FALSE	AAV28_32705
1459	AAV28_41285	ABC transporter substrate-binding protein	bll0408	8865813	8866793	0	0	0	0	0	0	0	0	0.581682	0.231497	1	FALSE	AAV28_41285
1460	AAV28_11580	amino acid ABC transporter permease	blr2912	2523826	2525013	0	0	0	0	0	0	0	0	0.564159	0.0225846	3	FALSE	AAV28_11580	Environmental Information Processing	Membrane Transport	02010 ABC transporters [PATH:ko02010]	aapJ, bztA; general L-amino acid transport system substrate-binding protein
1461	AAV28_22580	adenylate cyclase	bll5043	4909679	4912873	0	0	0	0	0	0	0	0	0.260326	0.188161	1	FALSE	AAV28_22580
1462	AAV28_15535	macrolide transporter	bll3707	3416965	3418926	0	0	0	0	0	0	0	0	0.738837	0.00213652	0	FALSE	AAV28_15535	Environmental Information Processing	Membrane Transport	02010 ABC transporters [PATH:ko02010]	ABCG8; ATP-binding cassette, subfamily G (WHITE), member 8 (sterolin 2)
1463	AAV28_22585	manganese transporter	bll5044	4913331	4914683	0	0	0	0	0	0	0	0	-5.19676	2.12134e-08	3	FALSE	AAV28_22585
1464	AAV28_32700	LuxR family transcriptional regulator	bll7017	7049456	7050238	0	0	0	0	0	0	0	0	0.139661	0.682617	1	FALSE	AAV28_32700
1465	AAV28_27055	serine/threonine protein phosphatase	bll5904	5810284	5811096	0	0	0	0	0	0	0	0	2.78297	1.49277e-06	3	FALSE	AAV28_27055
1466	AAV28_33745	hypothetical protein	bll7219	7260147	7260536	0	0	0	0	0	0	0	0	0.63097	0.00277669	1	FALSE	AAV28_33745
1467	AAV28_26690	hydratase	bll5831	5719864	5720643	0	0	0	0	0	0	0	0	0.0239247	0.832002	1	FALSE	AAV28_26690	Metabolism	Carbohydrate Metabolism	00650 Butanoate metabolism [PATH:ko00650]	E4.1.1.70; glutaconyl-CoA decarboxylase [EC:4.1.1.70]
1468	AAV28_26695	epimerase	bll5833	5720752	5721780	0	0	0	0	0	0	0	0	0.456246	0.093415	2	FALSE	AAV28_26695	Metabolism	Biosynthesis of Other Secondary Metabolites	00941 Flavonoid biosynthesis [PATH:ko00941]	6DCS; 6'-deoxychalcone synthase [EC:2.3.1.170]
1469	AAV28_33740	hypothetical protein	bll7218	7259583	7260128	0	0	0	0	0	0	0	0	-0.656701	0.011753	0	FALSE	AAV28_33740
1470	AAV28_02510	endoribonuclease	bll1127	559845	560195	1	0	1	1	0	0	0	0	-0.0376528	0.843029	2	FALSE	AAV28_02510
1471	AAV28_02040	peptide ABC transporter permease	blr1038	468176	469075	0	0	0	0	0	0	0	0	0.126316	0.130288	0	FALSE	AAV28_02040	Environmental Information Processing	Membrane Transport	02010 ABC transporters [PATH:ko02010]	ABC.PE.P; peptide/nickel transport system permease protein
1472	AAV28_02515	polyhydroxybutyrate depolymerase	bll1128	560346	561266	1	0	1	1	0	0	0	0	-0.681823	0.00076044		FALSE	AAV28_02515
1473	AAV28_02045	ABC transporter ATP-binding protein	blr1039	469170	471005	0	0	0	0	0	0	0	0	0.91999	0.000215117	11	FALSE	AAV28_02045	Environmental Information Processing	Membrane Transport	02010 ABC transporters [PATH:ko02010]	ABC.PE.P1; peptide/nickel transport system permease protein
1474	AAV28_27050	GDP-mannose-dependent alpha-mannosyltransferase	bll5903	5809211	5810284	0	0	0	0	0	0	0	0	1.55129	5.05468e-05		FALSE	AAV28_27050
1475	AAV28_16580	3-oxoacyl-ACP reductase	bll3913	3661497	3662243	0	0	0	0	0	0	0	0	-0.909461	0.000972033	1	FALSE	AAV28_16580	Metabolism	Lipid Metabolism	00061 Fatty acid biosynthesis [PATH:ko00061]	fabH; 3-oxoacyl-[acyl-carrier-protein] synthase III [EC:2.3.1.180]
1476	AAV28_24830	molybdopterin-guanine dinucleotide biosynthesis protein A	bll8083	5358566	5359084	0	0	0	0	0	0	0	0	-0.282847	0.243547		FALSE	AAV28_24830
1477	AAV28_24835	hypothetical protein	bll5482	5359081	5360088	0	0	0	0	0	0	0	0	0.633149	0.064447		FALSE	AAV28_24835
1478	AAV28_16585	oxidoreductase	bll3914	3662368	3663099	0	0	0	0	0	0	0	0	-1.74262	1.37983e-06	32	FALSE	AAV28_16585
1479	AAV28_03935	ATPase AAA	blr1404	839696	842335	0	0	0	0	0	0	0	0	0.127628	0.602257	2	FALSE	AAV28_03935
1480	AAV28_07270	transposase	bsr2088	1579835	1580122	0	0	0	0	0	0	0	0	0.788044	0.0076132	2	TRUE	AAV28_07270
1481	AAV28_08775	glycosyl transferase	blr2374	1903787	1905019	0	0	0	0	0	0	0	0	-0.714953	0.00920908	3	FALSE	AAV28_08775
1482	AAV28_03930	molybdenum cofactor sulfurase	bll1403	838668	839456	0	0	0	0	0	0	0	0	-1.30988	0.00135063	2	FALSE	AAV28_03930
1483	AAV28_08770	hypothetical protein	bll2373	1898563	1902924	0	0	0	0	0	0	0	0	1.39199	0.000144604	3	FALSE	AAV28_08770
1484	AAV28_07275	hypothetical protein	blr2089	1580119	1580592	0	0	0	0	0	0	0	0	-0.0873401	0.620411		TRUE	AAV28_07275
1485	AAV28_11050	hypothetical protein	blr2808	2405143	2406360	0	0	0	0	0	0	0	0	0.344861	0.114363	0	FALSE	AAV28_11050
1486	AAV28_18090	nitrate ABC transporter permease	bll4208	3967744	3968514	0	0	0	0	0	0	0	0	0.0657218	0.70667	1	FALSE	AAV28_18090	Environmental Information Processing	Membrane Transport	02010 ABC transporters [PATH:ko02010]	ABC.SN.S, ssuA, tauA; sulfonate/nitrate/taurine transport system substrate-binding protein
1487	AAV28_11720	acyl-CoA dehydrogenase	bll2940	2560676	2561953	0	0	0	0	0	0	0	0	-0.182799	0.284805	135	FALSE	AAV28_11720	Metabolism	Carbohydrate Metabolism	00640 Propanoate metabolism [PATH:ko00640]	E6.2.1.13; acetyl-CoA synthetase (ADP-forming) [EC:6.2.1.13]
1488	AAV28_11055	nitrate reductase	blr2809	2406375	2409080	0	0	0	0	0	0	0	0	1.2596	0.00113679	0	FALSE	AAV28_11055	Metabolism	Energy Metabolism	00910 Nitrogen metabolism [PATH:ko00910]	narV; nitrate reductase 2, gamma subunit [EC:1.7.99.4]
1489	AAV28_11725	glyoxalase	bll2941	2562239	2562619	0	0	0	0	0	0	0	0	0.269222	0.153542	41	FALSE	AAV28_11725
1490	AAV28_18095	TetR family transcriptional regulator	bll4209	3968598	3969245	0	0	0	0	0	0	0	0	-0.0188466	0.861132	3	FALSE	AAV28_18095
1491	AAV28_34915	ATP synthase subunit beta	blr7445	7503131	7504246	0	0	0	0	0	0	0	0	0.200103	0.285706	0	FALSE	AAV28_34915
1492	AAV28_29850	glycogen synthase	blr6459	6430375	6431823	0	0	0	0	0	0	0	0	-0.0530124	0.743986		FALSE	AAV28_29850	Metabolism	Carbohydrate Metabolism	00500 Starch and sucrose metabolism [PATH:ko00500]	glgC; glucose-1-phosphate adenylyltransferase [EC:2.7.7.27]
1493	AAV28_34910	diacylglyceryl transferase	blr7444	7502265	7503110	0	0	0	0	0	0	0	0	-1.78342	0.000852526	19	FALSE	AAV28_34910
1494	AAV28_29855	membrane protein	bsr6460	6431869	6432129	0	0	0	0	0	0	0	0	-1.47841	3.4371e-05	1	FALSE	AAV28_29855
1495	AAV28_22365	hypothetical protein		4863654	4865168	1	0	1	1	0	0	0	0			17	FALSE
1496	AAV28_00910	AraC family transcriptional regulator	blr0814	192471	193532	0	0	0	0	0	0	0	0	-0.0748384	0.405998	126	FALSE	AAV28_00910
1497	AAV28_42395	diguanylate cyclase	blr0624	9093008	9094705	2	0	2	2	0	0	0	0	0.0177102	0.923106	3	FALSE	AAV28_42395
1498	AAV28_22360	ATPase AAA		4862848	4863657	0	0	0	0	0	0	0	0				FALSE
1499	AAV28_42390	alanine racemase	bll0623	9092210	9092899	0	0	0	0	0	0	0	0	-2.20551	8.34303e-07	3	FALSE	AAV28_42390
1500	AAV28_00915	beta-lactamase	blr0815	193849	195276	1	0	1	0	0	0	0	1	0.438641	0.109198	28	FALSE	AAV28_00915
1501	AAV28_38625	TetR family transcriptional regulator	blr8185	8309488	8310021	0	0	0	0	0	0	0	0	0.365003	0.0382013	2	FALSE	AAV28_38625
1502	AAV28_23185	pantoate--beta-alanine ligase	blr5162	5039187	5040038	0	0	0	0	0	0	0	0	0.593681	0.0254874	3	FALSE	AAV28_23185	Metabolism	Metabolism of Other Amino Acids	00410 beta-Alanine metabolism [PATH:ko00410]	CNDP1; beta-Ala-His dipeptidase [EC:3.4.13.20]
1503	AAV28_23180	ATPase	bll5161	5037985	5038908	1	0	1	1	0	0	0	0	-0.0578245	0.777531	3	FALSE	AAV28_23180
1504	AAV28_40220	ABC transporter ATP-binding protein	bll0194	8614592	8615326	1	0	1	1	0	0	0	0	-0.508791	0.00842643		FALSE	AAV28_40220	Environmental Information Processing	Membrane Transport	02010 ABC transporters [PATH:ko02010]	livM; branched-chain amino acid transport system permease protein
1505	AAV28_40225	ABC transporter permease	bll0195	8615313	8616398	0	0	0	0	0	0	0	0	0.316333	0.0881904	0	FALSE	AAV28_40225	Environmental Information Processing	Membrane Transport	02010 ABC transporters [PATH:ko02010]	livH; branched-chain amino acid transport system permease protein
1506	AAV28_38620	membrane protein	bll8184	8308564	8309148	0	0	0	0	0	0	0	0	0.666342	0.0191754	2	FALSE	AAV28_38620
1507	AAV28_36215	hypothetical protein	blr6743	7770563	7770802	0	0	0	0	0	0	0	0	-0.967802	0.000492445	2	FALSE
1508	AAV28_36210	DNA ligase	bll7704	7769933	7770520	0	0	0	0	0	0	0	0	0.930131	0.00502652	1	FALSE	AAV28_36210
1509	AAV28_20060	allophanate hydrolase	blr4566	4377255	4377986	0	0	0	0	0	0	0	0	0.453405	0.0300086	3	FALSE	AAV28_20060
1510	AAV28_09135	N-ethylmaleimide reductase	bll2445	1982931	1984034	0	0	0	0	0	0	0	0	-3.40933	1.80007e-06	2	FALSE	AAV28_09135	Metabolism	Xenobiotics Biodegradation and Metabolism	00633 Nitrotoluene degradation [PATH:ko00633]	nfnB, nfsB; nitroreductase / dihydropteridine reductase [EC:1.-.-.- 1.5.1.34]
1511	AAV28_09420	adenine glycosylase	blr2499	2045247	2046365	0	1	0	0	1	1	0	0	-0.0935844	0.510613	47	FALSE	AAV28_09420	Genetic Information Processing	Replication and Repair	03410 Base excision repair [PATH:ko03410]	SMUG1; single-strand selective monofunctional uracil DNA glycosylase [EC:3.2.2.-]
1512	AAV28_09130	hypothetical protein	blr2444	1982099	1982815	0	0	0	0	0	0	0	0	0.356206	0.0500382	2	FALSE	AAV28_09130
1513	AAV28_15770	hypothetical protein	bsr3760	3491005	3491157	0	0	0	0	0	0	0	0	0.931267	0.00252242	1	FALSE	AAV28_15770
1514	AAV28_27250	FAD-containing monooxygenase EthA	bll5942	5853843	5855309	1	0	1	1	0	0	0	0	-2.00849	6.55384e-07	1	FALSE	AAV28_27250
1515	AAV28_15805	glutamine amidotransferase	bll3765	3495505	3496332	0	0	0	0	0	0	0	0	0.754954	0.00155768	1	FALSE	AAV28_15805
1516	AAV28_15775	hypothetical protein	blr3761	3491245	3491580	0	0	0	0	0	0	0	0	-0.886278	0.00309745	1	FALSE	AAV28_15775
1517	AAV28_15800	carboxylate--amine ligase	bll3764	3494177	3495484	1	0	1	1	0	0	0	0	-0.887845	0.000329873	0	FALSE	AAV28_15800
1518	AAV28_27255	hypothetical protein	bll5943	5855361	5855780	0	0	0	0	0	0	0	0	-0.731129	0.000390732	7	FALSE	AAV28_27255
1519	AAV28_10720	3-isopropylmalate dehydrogenase	blr2741	2332836	2333897	0	0	0	0	0	0	0	0	-0.528066	0.0103745	3	FALSE	AAV28_10720
1520	AAV28_10090	long-chain fatty acid--CoA ligase	bll2619	2186681	2188309	0	0	0	0	0	0	0	0	-2.94916	0.000290837	1	FALSE	AAV28_10090
1521	AAV28_10725	calcium:proton antiporter	blr2742	2334241	2335341	0	0	0	0	0	0	0	0	-0.0426682	0.130355	8	FALSE	AAV28_10725
1522	AAV28_10095	extensin	blr2620	2188375	2189454	1	0	1	1	0	0	0	0	0.279587	0.0995054	1	FALSE	AAV28_10095
1523	AAV28_34065	cyanuric acid amidohydrolase	blr7281	7331852	7332964	0	0	0	0	0	0	0	0	1.11641	0.00337831	7	FALSE	AAV28_34065	Metabolism	Xenobiotics Biodegradation and Metabolism	00791 Atrazine degradation [PATH:ko00791]	atzC; N-isopropylammelide isopropylaminohydrolase [EC:3.5.99.4]
1524	AAV28_00775	transcription elongation factor NusA	bll0785	162540	164150	2	0	2	2	0	0	0	0	-0.441341	0.0167768	0	FALSE	AAV28_00775
1525	AAV28_00770	DNA-binding protein	bll0784	161833	162516	0	0	0	0	0	0	0	0	-1.04888	2.90206e-05	0	FALSE	AAV28_00770
1526	AAV28_20205	delta 9 acyl-lipid fatty acid desaturase	bll4594	4406338	4407462	0	0	0	0	0	0	0	0	1.33476	0.00462984	3	FALSE	AAV28_20205	Metabolism	Lipid Metabolism	01040 Biosynthesis of unsaturated fatty acids [PATH:ko01040]	fabG; 3-oxoacyl-[acyl-carrier protein] reductase [EC:1.1.1.100]
1527	AAV28_31630	IclR family transcriptional regulator	blr6806	6824002	6824796	0	0	0	0	0	0	0	0	0.117028	0.722146	0	FALSE	AAV28_31630
1528	AAV28_20200	hypothetical protein	blr4259	4406123	4406314	0	0	0	0	0	0	0	0	0.737333	0.000315316	0	FALSE
1529	AAV28_31635	dehydrogenase	bll6807	6824953	6825732	0	0	0	0	0	0	0	0	-0.490987	0.0353654	3	FALSE	AAV28_31635
1530	AAV28_31185	monooxygenase	blr6719	6717375	6718868	0	0	0	0	0	0	0	0	1.87633	1.83134e-05	27	FALSE	AAV28_31185
1531	AAV28_31180	cupin	blr6718	6716738	6717187	0	0	0	0	0	0	0	0	0.0168953	0.73817	2	FALSE	AAV28_31180
1532	AAV28_35740	hydrolase	bll7610	7671622	7672734	0	0	0	0	0	0	0	0	0.699612	0.0269086	0	FALSE	AAV28_35740
1533	AAV28_35745	hydrolase	bll7611	7672749	7673813	0	0	0	0	0	0	0	0	0.798995	0.000668576	1	FALSE	AAV28_35745
1534	AAV28_15115	methylhydantoinase	blr3621	3325932	3327998	0	0	0	0	0	0	0	0	0.322684	0.437226	1	FALSE	AAV28_15115	Metabolism	Amino Acid Metabolism	00330 Arginine and proline metabolism [PATH:ko00330]	E3.5.4.1, codA; cytosine deaminase [EC:3.5.4.1]
1535	AAV28_39895	GYD family protein	bsr0127	8548458	8548751	0	0	0	0	0	0	0	0	0.664135	0.0279347	2	FALSE	AAV28_39895
1536	AAV28_30325	ABC transporter permease	bll6550	6532242	6534095	0	0	0	0	0	0	0	0	-0.441407	0.0943861	0	FALSE	AAV28_30325
1537	AAV28_15110	LysR family transcriptional regulator	blr3620	3324822	3325769	0	0	0	0	0	0	0	0	-0.35143	0.0806797	1	FALSE	AAV28_15110
1538	AAV28_30320	2-hydroxyacid dehydrogenase	bll6549	6531252	6532229	0	0	0	0	0	0	0	0	0.0158246	0.949298	0	FALSE	AAV28_30320	Metabolism	Energy Metabolism	00680 Methane metabolism [PATH:ko00680]	PGAM, gpm; phosphoglycerate mutase [EC:5.4.2.1]
1539	AAV28_39890	glyoxalase	blr0126	8547980	8548333	0	0	0	0	0	0	0	0	0.950541	0.00386718	20	FALSE	AAV28_39890
1540	AAV28_37925	glutamine amidotransferase	bll8044	8146309	8146869	0	0	0	0	0	0	0	0	0.575672	0.018523	4	FALSE	AAV28_37925
1541	AAV28_37920	hypothetical protein	bsl3813	8144667	8144867	0	0	0	0	0	0	0	0	0.486333	0.0385478	1	FALSE	AAV28_37920
1542	AAV28_37675	hypothetical protein	bll7993	8095509	8096165	0	0	0	0	0	0	0	0	-1.23538	0.000641195	1	FALSE	AAV28_37675
1543	AAV28_10545	hypothetical protein	bll2707	2293348	2294205	0	0	0	0	0	0	0	0	-0.491504	0.0169297	1	FALSE	AAV28_10545
1544	AAV28_10540	hypothetical protein	bsr6466	2292994	2293269	0	0	0	0	0	0	0	0	0.499348	0.0178749	1	FALSE	AAV28_10540
1545	AAV28_37670	hypothetical protein	bsl7992	8095168	8095422	0	0	0	0	0	0	0	0	-1.00287	0.0154197	1	FALSE	AAV28_37670
1546	AAV28_41845	histidine kinase	blr0516	8978829	8980982	1	0	1	1	0	0	0	0	0.153753	0.434613	1	FALSE	AAV28_41845
1547	AAV28_41840	succinate dehydrogenase	blr0515	8977855	8978637	0	0	0	0	0	0	0	0	-0.945379	0.000885002	44	FALSE	AAV28_41840	Metabolism	Carbohydrate Metabolism	00020 Citrate cycle (TCA cycle) [PATH:ko00020]	sdhA; succinate dehydrogenase flavoprotein subunit [EC:1.3.99.1]
1548	AAV28_31985	flagellar motor switch protein FliN	bll6879	6891737	6892111	0	0	0	0	0	0	0	0	0.286001	0.440506	1	FALSE	AAV28_31985	Cellular Processes	Cell Motility	02030 Bacterial chemotaxis [PATH:ko02030]	fliM; flagellar motor switch protein FliM
1549	AAV28_31455	glycosyl hydrolase	blr6771	6784421	6787207	0	0	0	0	0	0	0	0	0.416325	0.210029	0	FALSE	AAV28_31455
1550	AAV28_31980	flagellar motor switch protein FliG	bll6878	6890694	6891734	0	0	0	0	0	0	0	0	-0.0442792	0.805942	0	FALSE	AAV28_31980	Cellular Processes	Cell Motility	02030 Bacterial chemotaxis [PATH:ko02030]	cheR; chemotaxis protein methyltransferase CheR [EC:2.1.1.80]
1551	AAV28_31450	1,4-alpha-glucan branching protein	blr6770	6782668	6784419	0	0	0	0	0	0	0	0	-0.628996	0.148255		FALSE	AAV28_31450
1552	AAV28_01790	peptide ABC transporter substrate-binding protein	bll0989	408015	409001	0	0	0	0	0	0	0	0	-0.698515	0.0106263		FALSE	AAV28_01790	Environmental Information Processing	Membrane Transport	02010 ABC transporters [PATH:ko02010]	ABC.PE.A; peptide/nickel transport system ATP-binding protein
1553	AAV28_01795	peptide ABC transporter ATP-binding protein	bll0990	408998	410002	0	0	0	0	0	0	0	0	0.760618	0.164978		FALSE	AAV28_01795	Environmental Information Processing	Membrane Transport	02010 ABC transporters [PATH:ko02010]	ABC.PE.P1; peptide/nickel transport system permease protein
1554	AAV28_35295	ATP phosphoribosyltransferase	blr7524	7576960	7578111	0	0	0	0	0	0	0	0	-0.724875	0.00727415	3	FALSE	AAV28_35295	Metabolism	Amino Acid Metabolism	00340 Histidine metabolism [PATH:ko00340]	E2.4.2.17, hisG; ATP phosphoribosyltransferase [EC:2.4.2.17]
1555	AAV28_35290	16S rRNA methyltransferase	blr7523	7576059	7576814	0	0	0	0	0	0	0	0	0.0108867	0.590409	3	FALSE	AAV28_35290
1556	AAV28_39090	transcriptional regulator	blr8273	8383284	8384201	0	0	0	0	0	0	0	0	0.282599	0.241825	1	FALSE	AAV28_39090
1557	AAV28_06515	integrase		1399715	1400542	0	0	0	0	0	0	0	0				TRUE
1558	AAV28_06510	transposase	bll2117	1399413	1399718	0	0	0	0	0	0	0	0	-0.158684	0.367797	19	TRUE
1559	AAV28_01425	protein-PII uridylyltransferase	bll0916	317795	320584	0	0	0	0	0	0	0	0	0.275617	0.17855	10	FALSE	AAV28_01425
1560	AAV28_21000	gliding motility-associated lipoprotein GldK	bll4742	4572065	4573060	0	0	0	0	0	0	0	0	1.07568	0.00335958	2	FALSE	AAV28_21000
1561	AAV28_21550	hypothetical protein	bll4848	4691965	4692822	0	0	0	0	0	0	0	0	-0.185053	0.330145	0	FALSE	AAV28_21550
1562	AAV28_21005	peptidoglycan-binding LysM	bll4743	4573681	4575066	0	0	0	0	0	0	0	0	-0.532251	0.00503865	3	FALSE	AAV28_21005
1563	AAV28_01420	cysteine methyltransferase	blr0915	317118	317648	0	0	0	0	0	0	0	0	-0.335678	0.292782	2	FALSE	AAV28_01420
1564	AAV28_21555	UDP-N-acetylglucosamine acyltransferase	bll4849	4692842	4693633	1	0	1	1	0	0	0	0	0.0649926	0.814905	2	FALSE	AAV28_21555
1565	AAV28_30580	UDP-N-acetylenolpyruvoylglucosamine reductase	bll6600	6590918	6591835	1	0	1	1	0	0	0	0	-0.237247	0.210495	1	FALSE	AAV28_30580	Metabolism	Carbohydrate Metabolism	00520 Amino sugar and nucleotide sugar metabolism [PATH:ko00520]	murA; UDP-N-acetylglucosamine 1-carboxyvinyltransferase [EC:2.5.1.7]
1566	AAV28_30585	UDP-N-acetylmuramate--alanine ligase	bll6601	6592028	6593431	0	0	0	0	0	0	0	0	-0.0464342	0.541215		FALSE	AAV28_30585	Metabolism	Metabolism of Other Amino Acids	00471 D-Glutamine and D-glutamate metabolism [PATH:ko00471]	E1.4.1.3; glutamate dehydrogenase (NAD(P)+) [EC:1.4.1.3]
1567	AAV28_12760	2-hydroxyhepta-2,4-diene-1,7-dioate isomerase	bll3146	2799438	2800223	0	0	0	0	0	0	0	0	0.778974	0.00317773		FALSE	AAV28_12760
1568	AAV28_12765	2-dehydropantoate 2-reductase	bll3147	2800223	2801242	0	0	0	0	0	0	0	0	-0.782232	0.00056438	2	FALSE	AAV28_12765	Metabolism	Metabolism of Cofactors and Vitamins	00770 Pantothenate and CoA biosynthesis [PATH:ko00770]	E2.1.2.11, panB; 3-methyl-2-oxobutanoate hydroxymethyltransferase [EC:2.1.2.11]
1569	AAV28_18775	FeS assembly SUF system protein	blr4343	4120835	4121206	0	0	0	0	0	0	0	0	-0.630733	0.00514215		FALSE	AAV28_18775
1570	AAV28_18770	cysteine desulfurase	blr4342	4119591	4120838	0	0	0	0	0	0	0	0	-0.793033	0.000224324		FALSE	AAV28_18770	Metabolism	Metabolism of Other Amino Acids	00450 Selenoamino acid metabolism [PATH:ko00450]	SCLY; selenocysteine lyase [EC:4.4.1.16]
1571	AAV28_10890	hypothetical protein	blr2773	2370375	2370659	0	0	0	0	0	0	0	0	0.512081	0.0180179	3	FALSE	AAV28_10890
1572	AAV28_14640	hypothetical protein	blr3522	3208819	3209370	0	0	0	0	0	0	0	0	0.600432	0.00134781	0	FALSE	AAV28_14640
1573	AAV28_14645	transcriptional regulator	bll3524	3209382	3209699	0	0	0	0	0	0	0	0	0.419963	0.0831716	7	FALSE	AAV28_14645
1574	AAV28_10895	peroxiredoxin	blr2774	2370742	2371458	0	0	0	0	0	0	0	0	0.494986	0.00336684	1	FALSE	AAV28_10895
1575	AAV28_17040	ArsR family transcriptional regulator	blr4004	3762315	3762677	0	0	0	0	0	0	0	0	0.0557315	0.64682		FALSE	AAV28_17040
1576	AAV28_33170	glycerol-3-phosphate dehydrogenase	bll7106	7143081	7144580	0	0	0	0	0	0	0	0	-0.695593	0.000435255	1	FALSE	AAV28_33170	Metabolism	Lipid Metabolism	00564 Glycerophospholipid metabolism [PATH:ko00564]	E1.1.3.21; alpha-glycerophosphate oxidase [EC:1.1.3.21]
1577	AAV28_17515	hypothetical protein	bll6494	3849733	3850026	0	0	0	0	0	0	0	0	0.0304611	0.774511	1	FALSE
1578	AAV28_17045	peptide deformylase	bll4005	3762720	3763217	0	0	0	0	0	0	0	0	0.131519	0.440185	1	FALSE	AAV28_17045
1579	AAV28_17510	hypothetical protein	blr4098	3849103	3849492	0	0	0	0	0	0	0	0	-0.712368	0.00191521	1	FALSE	AAV28_17510
1580	AAV28_33175	diguanylate cyclase	bll7107	7144620	7147307	0	0	0	0	0	0	0	0	-0.654275	0.00336828	3	FALSE	AAV28_33175
1581	AAV28_36985	cyclic nucleotide-binding protein	blr7856	7929316	7930425	0	0	0	0	0	0	0	0	-0.261154	0.140159	1	FALSE	AAV28_36985
1582	AAV28_36980	hypothetical protein	bsr7328	7928907	7929125	0	0	0	0	0	0	0	0	0.508812	0.00693363	1	FALSE	AAV28_36980
1583	AAV28_02215	hypothetical protein	blr1072	504811	505143	0	0	0	0	0	0	0	0	-1.48731	3.78819e-05	1	FALSE	AAV28_02215
1584	AAV28_39630	hypothetical protein	bll0076	8492305	8493219	0	0	0	0	0	0	0	0	-3.42022	2.60033e-08	2	FALSE	AAV28_39630
1585	AAV28_02210	IclR family transcriptional regulator	blr1071	503954	504739	0	1	0	0	1	0	1	0	-0.251184	0.171778	3	FALSE	AAV28_02210
1586	AAV28_12495	aminotransferase	blr3095	2731031	2732239	1	0	1	1	0	0	0	0	0.251193	0.208326	1	FALSE	AAV28_12495
1587	AAV28_28400	fuculose phosphate aldolase	bll6170	6109514	6110161	0	0	0	0	0	0	0	0	-0.531754	0.0582056	3	FALSE	AAV28_28400
1588	AAV28_12490	transcriptional regulator	bll3094	2730097	2730897	0	0	0	0	0	0	0	0	0.0939891	0.551169	1	FALSE	AAV28_12490
1589	AAV28_28405	MarC family transcriptional regulator	bll6171	6110337	6110963	0	0	0	0	0	0	0	0	-0.690311	0.0131047	2	FALSE	AAV28_28405
1590	AAV28_34165	aldehyde-activating protein	blr7301	7354493	7354888	0	0	0	0	0	0	0	0	-0.215611	0.440118	0	FALSE	AAV28_34165
1591	AAV28_30835	histidine kinase	blr6652	6647760	6649085	0	0	0	0	0	0	0	0	0.247189	0.176963	0	FALSE	AAV28_30835
1592	AAV28_34160	hypothetical protein	blr7300	7354120	7354491	0	0	0	0	0	0	0	0	0.441026	0.157422	1	FALSE	AAV28_34160
1593	AAV28_38850	hypothetical protein	bll0178	8344572	8345192	0	0	0	0	0	0	0	0	-0.300817	0.0551473	28	FALSE	AAV28_38850
1594	AAV28_37585	transcriptional regulator	blr7974	8076613	8077071	0	0	0	0	0	0	0	0	1.54918	0.000772608	15	FALSE	AAV28_37585
1595	AAV28_38325	phosphoglucomutase	bll8126	8236613	8238112	0	0	0	0	0	0	0	0	0.293182	0.111023	2	FALSE	AAV28_38325	Metabolism	Carbohydrate Metabolism	00010 Glycolysis / Gluconeogenesis [PATH:ko00010]	E2.7.1.41; glucose-1-phosphate phosphodismutase [EC:2.7.1.41]
1596	AAV28_38855	transposase	bll5725	8345398	8345565	0	0	0	0	0	0	0	0	1.98409	1.20889e-06	28	FALSE	AAV28_38855
1597	AAV28_38320	transcriptional regulator	blr8125	8235955	8236464	0	0	0	0	0	0	0	0	-0.443764	0.0405095	1	FALSE	AAV28_38320
1598	AAV28_37580	hypothetical protein	blr7973	8074181	8076202	0	0	0	0	0	0	0	0	-0.311521	0.270244	2	FALSE	AAV28_37580
1599	AAV28_35440	hypothetical protein	blr7552	7607111	7607704	0	0	0	0	0	0	0	0	0.620675	0.00926869	1	FALSE	AAV28_35440
1600	AAV28_33355	alpha/beta hydrolase	blr7144	7184497	7185363	1	0	1	1	0	0	0	0	0.300729	0.121859	1	FALSE	AAV28_33355
1601	AAV28_36180	transcriptional regulator	bll7696	7761058	7761735	0	0	0	0	0	0	0	0	-1.358	0.000185382	2	FALSE	AAV28_36180
1602	AAV28_33350	hypothetical protein	bll7143	7183912	7184238	1	0	1	1	0	0	0	0	-0.590777	0.208771	1	FALSE	AAV28_33350
1603	AAV28_30910	endoribonuclease L-PSP	blr6667	6661191	6661574	0	0	0	0	0	0	0	0	0.241854	0.378651	75	FALSE	AAV28_30910
1604	AAV28_30915	hypothetical protein	bsr2797	6661718	6661978	0	0	0	0	0	0	0	0	0.00289695	0.45129	2	FALSE	AAV28_30915
1605	AAV28_39690	dehydrogenase	bll0088	8506611	8507600	0	0	0	0	0	0	0	0	-1.25334	0.000730537		FALSE	AAV28_39690
1606	AAV28_40035	chemotaxis protein CheY	blr0155	8577189	8577722	0	0	0	0	0	0	0	0	-0.434879	0.0540394		FALSE	AAV28_40035
1607	AAV28_40030	histidine kinase	blr0154	8575802	8577199	1	0	1	1	0	0	0	0	-0.364628	0.021226		FALSE	AAV28_40030
1608	AAV28_27890	hypothetical protein	blr6072	6007932	6008906	0	0	0	0	0	0	0	0	0.0141233	0.939962	0	FALSE	AAV28_27890
1609	AAV28_28665	preprotein translocase subunit TatC	bll6222	6161755	6162219	0	0	0	0	0	0	0	0	-0.0383532	0.671637	2	FALSE	AAV28_28665
1610	AAV28_27895	poly-beta-hydroxybutyrate polymerase	bll6073	6008903	6010744	0	0	0	0	0	0	0	0	0.249289	0.13879	1	FALSE	AAV28_27895	Metabolism	Carbohydrate Metabolism	00650 Butanoate metabolism [PATH:ko00650]	crt; 3-hydroxybutyryl-CoA dehydratase [EC:4.2.1.55]
1611	AAV28_28660	2Fe-2S ferredoxin	bll6221	6160855	6161508	0	0	0	0	0	0	0	0	0.0872261	0.628996	3	FALSE	AAV28_28660
1612	AAV28_34985	MarR family transcriptional regulator	blr7460	7517007	7517549	0	0	0	0	0	0	0	0	0.0583864	0.741024	3	FALSE	AAV28_34985
1613	AAV28_04265	transcriptional regulator	bll1463	913443	914051	0	1	0	0	1	1	0	0	-0.436413	0.00556981	2	FALSE	AAV28_04265
1614	AAV28_19550	radical SAM protein	blr4477	4277608	4278564	0	0	0	0	0	0	0	0	-1.60152	3.98966e-06	3	FALSE	AAV28_19550
1615	AAV28_12945	acyl-CoA synthetase	bll3182	2838650	2840143	0	0	0	0	0	0	0	0	3.56996	3.44139e-06	3	FALSE	AAV28_12945
1616	AAV28_19555	cyclase	blr4478	4278571	4279041	0	0	0	0	0	0	0	0	-0.786234	0.000673621	0	FALSE	AAV28_19555
1617	AAV28_12940	TetR family transcriptional regulator	bll3181	2838012	2838653	0	0	0	0	0	0	0	0	-0.170044	0.278788		FALSE	AAV28_12940
1618	AAV28_03035	3-oxoacyl-ACP reductase	bll1230	666739	667470	0	1	0	0	1	1	0	0	-0.121864	0.43445	2	FALSE	AAV28_03035	Metabolism	Lipid Metabolism	00061 Fatty acid biosynthesis [PATH:ko00061]	fabH; 3-oxoacyl-[acyl-carrier-protein] synthase III [EC:2.3.1.180]
1619	AAV28_07065	hypothetical protein	bll2045	1524817	1526127	1	0	1	1	0	0	0	0	4.43847	9.71684e-08	0	TRUE	AAV28_07065
1620	AAV28_03030	pyridoxamine 5'-phosphate oxidase	blr1229	665898	666509	0	0	0	0	0	0	0	0	-0.399429	0.0362601	0	FALSE	AAV28_03030
1621	AAV28_07060	hypothetical protein	blr6951	1523880	1524347	0	1	0	0	1	1	0	0	1.6835	0.000816475	2	TRUE	AAV28_07060
1622	AAV28_11910	hypothetical protein	blr2978	2603843	2606356	0	0	0	0	0	0	0	0	-0.0123621	0.377892	0	FALSE	AAV28_11910
1623	AAV28_11265	fructose 1,6-bisphosphatase	bll2851	2454832	2455977	0	0	0	0	0	0	0	0	0.58904	0.00405944	2	FALSE	AAV28_11265	Metabolism	Carbohydrate Metabolism	00010 Glycolysis / Gluconeogenesis [PATH:ko00010]	FBA, fbaA; fructose-bisphosphate aldolase, class II [EC:4.1.2.13]
1624	AAV28_11915	transglutaminase	blr2979	2606353	2607231	0	0	0	0	0	0	0	0	-0.453972	0.0200816		FALSE	AAV28_11915
1625	AAV28_11260	6-phosphofructokinase	bll2850	2453555	2454742	0	0	0	0	0	0	0	0	0.791095	0.00132128	2	FALSE	AAV28_11260
1626	AAV28_22110	membrane protein	bll4951	4814421	4815182	1	0	1	1	0	0	0	0	0.214684	0.420137		FALSE	AAV28_22110
1627	AAV28_22115	serine protease	bll4952	4815179	4816585	0	0	0	0	0	0	0	0	-0.0598105	0.691351	1	FALSE	AAV28_22115
1628	AAV28_23575	hypothetical protein	bll5241	5109385	5109948	0	0	0	0	0	0	0	0	-0.912613	0.00136247	1	FALSE	AAV28_23575
1629	AAV28_27770	oxidoreductase	blr6047	5979797	5981923	0	0	0	0	0	0	0	0	0.0727557	0.644205		FALSE	AAV28_27770
1630	AAV28_32405	LysR family transcriptional regulator	blr6963	6981546	6982535	0	0	0	0	0	0	0	0	-1.01761	0.0318726	3	FALSE	AAV28_32405
1631	AAV28_27405	xylose isomerase	blr5974	5892283	5893131	0	0	0	0	0	0	0	0	-0.469628	0.0149116		FALSE	AAV28_27405
1632	AAV28_32400	hypothetical protein	blr7848	6981269	6981469	0	0	0	0	0	0	0	0	-1.03405	0.00114893	3	FALSE
1633	AAV28_27400	2-deoxy-D-gluconate 3-dehydrogenase	blr5973	5891522	5892286	0	0	0	0	0	0	0	0	-0.997718	0.00211325		FALSE	AAV28_27400
1634	AAV28_25660	3-oxoacyl-ACP reductase	blr5634	5514992	5515816	0	0	0	0	0	0	0	0	0.172726	0.235405	1	FALSE	AAV28_25660	Metabolism	Lipid Metabolism	00061 Fatty acid biosynthesis [PATH:ko00061]	fabH; 3-oxoacyl-[acyl-carrier-protein] synthase III [EC:2.3.1.180]
1635	AAV28_25665	hypothetical protein	bll5635	5515895	5516995	0	0	0	0	0	0	0	0	0.0326986	0.725786	6	FALSE	AAV28_25665
1636	AAV28_10695	aldehyde dehydrogenase	bll2736	2326365	2328551	0	0	0	0	0	0	0	0	-0.286441	0.0684225	0	FALSE	AAV28_10695
1637	AAV28_29135	hypothetical protein	bll3559	6276980	6277201	0	0	0	0	0	0	0	0	0.343046	0.237243	1	FALSE	AAV28_29135
1638	AAV28_29130	antibiotic resistance protein VanZ	bll6313	6276282	6276659	0	0	0	0	0	0	0	0	0.115293	0.385673	1	FALSE	AAV28_29130
1639	AAV28_23790	biphenyl 2,3-dioxygenase	bll5282	5152745	5153728	0	0	0	0	0	0	0	0	0.595374	0.00151906	3	FALSE	AAV28_23790
1640	AAV28_23795	transcriptional regulator	blr5283	5153875	5154666	0	0	0	0	0	0	0	0	0.772717	0.000911133	3	FALSE	AAV28_23795
1641	AAV28_15340	hypothetical protein	blr3667	3375448	3376278	1	0	1	1	0	0	0	0	-0.17694	0.240315		FALSE	AAV28_15340	Genetic Information Processing	Replication and Repair	03410 Base excision repair [PATH:ko03410]	E3.1.11.2, xthA; exodeoxyribonuclease III [EC:3.1.11.2]
1642	AAV28_15345	hypothetical protein	bll3668	3376294	3377181	0	0	0	0	0	0	0	0	-1.66264	1.18536e-05	1	FALSE	AAV28_15345
1643	AAV28_07680	DDE endonuclease		1657530	1658594	0	0	0	0	0	0	0	0			25	TRUE
1644	AAV28_07685	LysR family transcriptional regulator	bll2166	1659728	1660624	0	0	0	0	0	0	0	0	0.359713	0.0226349	2	TRUE	AAV28_07685
1645	AAV28_18175	hypothetical protein	blr4224	3981557	3981835	0	0	0	0	0	0	0	0	1.95413	6.34439e-07	3	FALSE	AAV28_18175
1646	AAV28_39250	maturase	bll8313	8420256	8420831	0	1	0	0	1	0	1	0	0.596348	0.00551452	5	FALSE	AAV28_39250
1647	AAV28_41075	glucose dehydrogenase	blr0367	8816219	8817913	0	0	0	0	0	0	0	0	0.154167	0.296343	1	FALSE	AAV28_41075	Metabolism	Carbohydrate Metabolism	00030 Pentose phosphate pathway [PATH:ko00030]	gdh; glucose 1-dehydrogenase [EC:1.1.1.47]
1648	AAV28_18170	peptide-binding protein	blr4223	3980423	3981394	0	0	0	0	0	0	0	0	0.137762	0.634636	1	FALSE	AAV28_18170
1649	AAV28_41070	hypothetical protein	blr0366	8815799	8816059	0	0	0	0	0	0	0	0	1.23089	5.56209e-05	1	FALSE	AAV28_41070
1650	AAV28_00210	heat-inducible transcription repressor	blr0675	40211	41299	0	0	0	0	0	0	0	0	-0.690531	0.00237977		FALSE	AAV28_00210
1651	AAV28_00215	heat shock protein GrpE	blr0676	41397	42002	0	0	0	0	0	0	0	0	-1.07454	0.000366769	1	FALSE	AAV28_00215
1652	AAV28_09305	hypothetical protein	blr2476	2020438	2020947	0	0	0	0	0	0	0	0	-2.35889	3.65872e-07	0	FALSE	AAV28_09305
1653	AAV28_09300	CrtK/TspO family sensor protein	blr2475	2019968	2020426	0	0	0	0	0	0	0	0	-0.713266	0.000571944	2	FALSE	AAV28_09300
1654	AAV28_08040	gluconolactonase	blr2233	1731037	1731975	0	0	0	0	0	0	0	0	-0.657711	0.000801133		FALSE	AAV28_08040	Genetic Information Processing	Folding, Sorting and Degradation	03060 Protein export [PATH:ko03060]	SPCS3, SPC3; signal peptidase complex subunit 3 [EC:3.4.-.-]
1655	AAV28_01165	hypothetical protein	bll0863	243603	244220	0	0	0	0	0	0	0	0	-2.13525	6.48174e-07	1	FALSE	AAV28_01165
1656	AAV28_05135	hypothetical protein	blr1705	1124970	1125161	0	0	0	0	0	0	0	0	-2.24197	3.37404e-06	19	TRUE	AAV28_05135
1657	AAV28_05685	host specificity protein	blr1752	1235866	1236600	0	0	0	0	0	0	0	0	0.780077	0.000926279	2	TRUE	AAV28_05685
1658	AAV28_05680	ferredoxin	bsr1750	1234581	1234874	0	0	0	0	0	0	0	0	5.12309	4.01853e-09	0	TRUE	AAV28_05680
1659	AAV28_39955	acyl-CoA dehydrogenase	blr0138	8557947	8559011	0	0	0	0	0	0	0	0	-1.19493	0.000221492	3	FALSE	AAV28_39955	Metabolism	Carbohydrate Metabolism	00640 Propanoate metabolism [PATH:ko00640]	E6.2.1.13; acetyl-CoA synthetase (ADP-forming) [EC:6.2.1.13]
1660	AAV28_39950	oxidoreductase	bll0137	8556901	8557686	0	0	0	0	0	0	0	0	-0.808943	0.366799	3	FALSE	AAV28_39950
1661	AAV28_08435	formate dehydrogenase	bll2310	1826470	1827360	0	0	0	0	0	0	0	0	0.527501	0.0111436	75	FALSE	AAV28_08435
1662	AAV28_08430	molybdopterin-guanine dinucleotide biosynthesis protein A	bll2309	1825848	1826483	0	0	0	0	0	0	0	0	0.40163	0.00913748		FALSE	AAV28_08430
1663	AAV28_34760	glutathione S-transferase	blr7418	7477202	7477852	0	0	0	0	0	0	0	0	-1.73778	1.68279e-05	270	FALSE	AAV28_34760	Metabolism	Metabolism of Other Amino Acids	00480 Glutathione metabolism [PATH:ko00480]	E3.4.13.3, pepD; aminoacylhistidine dipeptidase [EC:3.4.13.3]
1664	AAV28_34765	hypothetical protein		7478255	7478413	0	0	0	0	0	0	0	0			3	FALSE	AAV28_34765
1665	AAV28_42180	heparinase	blr0580	9048930	9050648	0	0	0	0	0	0	0	0	-0.163896	0.382835	3	FALSE	AAV28_42180
1666	AAV28_42185	phosphoribosylaminoimidazolecarboxamide formyltransferase	blr0581	9050816	9052408	0	0	0	0	0	0	0	0	-0.65652	0.0038129		FALSE	AAV28_42185	Metabolism	Nucleotide Metabolism	00230 Purine metabolism [PATH:ko00230]	E4.3.2.2, purB; adenylosuccinate lyase [EC:4.3.2.2]
1667	AAV28_04080	microcin ABC transporter ATP-binding protein	blr1428	878541	880178	1	0	1	1	0	0	0	0	0.289983	0.0823881	0	FALSE	AAV28_04080
1668	AAV28_25930	hypothetical protein	bll5684	5564612	5565217	0	0	0	0	0	0	0	0	-0.612603	0.00235381		FALSE	AAV28_25930
1669	AAV28_13520	CoA-transferase	bll3298	2973861	2975444	0	0	0	0	0	0	0	0	0.322845	0.239683	0	FALSE	AAV28_13520
1670	AAV28_25935	hypothetical protein	bll5685	5565210	5565881	0	0	0	0	0	0	0	0	0.482613	0.0356188		FALSE	AAV28_25935
1671	AAV28_04085	hypothetical protein	blr4635	880266	880496	0	0	0	0	0	0	0	0	0.471919	0.00298379	1	FALSE	AAV28_04085
1672	AAV28_26310	hypothetical protein	bsr5760	5647969	5648136	0	0	0	0	0	0	0	0	-0.0680734	0.673554	1	FALSE	AAV28_26310
1673	AAV28_26315	GNAT family acetyltransferase	bsl5761	5648912	5649151	0	0	0	0	0	0	0	0	0.244295	0.329382	1	FALSE	AAV28_26315
1674	AAV28_01305	diguanylate cyclase	bll0891	287956	289689	0	0	0	0	0	0	0	0	-0.307368	0.436759	3	FALSE	AAV28_01305
1675	AAV28_05355	hypothetical protein	blr2027	1161530	1161718	0	0	0	0	0	0	0	0	0.999064	0.000986017	26	TRUE	AAV28_05355
1676	AAV28_26915	membrane protein	bll5876	5775827	5776567	0	0	0	0	0	0	0	0	0.772965	0.00206983	1	FALSE	AAV28_26915
1677	AAV28_01300	Fis family transcriptional regulator	bll0890	286252	287694	0	0	0	0	0	0	0	0	0.0801526	0.594891	6	FALSE	AAV28_01300
1678	AAV28_13525	acyl-CoA dehydrogenase	bll3299	2975461	2976603	0	0	0	0	0	0	0	0	2.60655	4.76994e-06	0	FALSE	AAV28_13525	Metabolism	Metabolism of Terpenoids and Polyketides	00281 Geraniol degradation [PATH:ko00281]	E2.3.1.16, fadA; acetyl-CoA acyltransferase [EC:2.3.1.16]
1679	AAV28_21630	hypothetical protein	bll4864	4709820	4710182	0	0	0	0	0	0	0	0	-0.114427	0.603171	1	FALSE	AAV28_21630
1680	AAV28_24220	type III secretion protein	bsl5361	5228039	5228302	0	0	0	0	0	0	0	0	0.244883	0.124667	9	FALSE	AAV28_24220
1681	AAV28_18545	acetyl-COA carboxylase	blr4297	4058438	4058995	0	0	0	0	0	0	0	0	-0.0480753	0.811963	1	FALSE	AAV28_18545
1682	AAV28_18540	1-aminocyclopropane-1-carboxylate deaminase	blr4296	4057161	4058348	0	0	0	0	0	0	0	0	0.389277	0.0845589	3	FALSE	AAV28_18540
1683	AAV28_14430	polyphosphate kinase	bll3480	3171552	3172352	0	0	0	0	0	0	0	0	-1.25669	0.00213964	1	FALSE	AAV28_14430
1684	AAV28_10390	sugar ABC transporter ATPase	bll2677	2251454	2252977	1	0	1	1	0	0	0	0	-0.505232	0.00565686		FALSE	AAV28_10390	Environmental Information Processing	Membrane Transport	02010 ABC transporters [PATH:ko02010]	rbsC; ribose transport system permease protein
1685	AAV28_35090	isoleucine--tRNA ligase	blr7481	7535273	7538281	0	0	0	0	0	0	0	0	0.388905	0.0376302	3	FALSE	AAV28_35090	Metabolism	Amino Acid Metabolism	00290 Valine, leucine and isoleucine biosynthesis [PATH:ko00290]	LARS, leuS; leucyl-tRNA synthetase [EC:6.1.1.4]
1686	AAV28_10395	lactate dehydrogenase	bll2678	2252974	2254368	0	0	0	0	0	0	0	0	0.390267	0.0118804	1	FALSE	AAV28_10395	Metabolism	Carbohydrate Metabolism	00620 Pyruvate metabolism [PATH:ko00620]	ldhA; D-lactate dehydrogenase [EC:1.1.1.28]
1687	AAV28_14435	hypothetical protein	bll3481	3172395	3172847	0	0	0	0	0	0	0	0	0.668214	0.00334688	1	FALSE	AAV28_14435
1688	AAV28_14340	acetyl-CoA:acetoacetyl-CoA transferase subunit alpha	bll3462	3151737	3152390	0	0	0	0	0	0	0	0	1.09395	0.000382695	3	FALSE	AAV28_14340
1689	AAV28_04880	hypothetical protein	bll1591	1065743	1066342	1	0	1	0	0	0	0	1	-0.745607	0.00241442	2	TRUE	AAV28_04880
1690	AAV28_36400	molecular chaperone	blr7740	7805658	7806128	0	0	0	0	0	0	0	0	-1.42206	2.94672e-05	5	FALSE	AAV28_36400
1691	AAV28_36405	hydrolase	blr7741	7806282	7807052	0	0	0	0	0	0	0	0	0.999643	8.81631e-05	3	FALSE	AAV28_36405
1692	AAV28_04885	hypothetical protein	bll1592	1066415	1067509	0	0	0	0	0	0	0	0	-0.814513	0.000175138	2	TRUE	AAV28_04885
1693	AAV28_39400	hypothetical protein	blr0028	8453935	8454777	0	0	0	0	0	0	0	0	0.156278	0.433622	2	FALSE	AAV28_39400
1694	AAV28_12120	amidohydrolase	blr3021	2651857	2653029	0	0	0	0	0	0	0	0	0.302494	0.0787631	2	FALSE	AAV28_12120	Metabolism	Amino Acid Metabolism	00360 Phenylalanine metabolism [PATH:ko00360]	PTAL; phenylalanine/tyrosine ammonia-lyase [EC:4.3.1.25]
1695	AAV28_21940	transcriptional regulator	bll4921	4774917	4775426	0	0	0	0	0	0	0	0	0.177693	0.278414	1	FALSE	AAV28_21940
1696	AAV28_39405	hypothetical protein	bsr0029	8454874	8455161	0	0	0	0	0	0	0	0	3.47748	9.44098e-07	2	FALSE	AAV28_39405
1697	AAV28_40585	malonate decarboxylase subunit beta	bll0268	8691050	8691988	0	0	0	0	0	0	0	0	0.065238	0.685233		FALSE	AAV28_40585
1698	AAV28_34370	N-acetylmuramoyl-L-alanine amidase	blr5406	7396078	7396701	0	0	0	0	0	0	0	0	0.524794	0.0134656	1	FALSE	AAV28_34370
1699	AAV28_40855	hypothetical protein	blr0321	8759265	8759606	0	0	0	0	0	0	0	0	0.152701	0.454271	181	FALSE	AAV28_40855
1700	AAV28_34375	diguanylate cyclase	bll7340	7396737	7397948	0	0	0	0	0	0	0	0	-0.334675	0.0216376	3	FALSE	AAV28_34375
1701	AAV28_40580	malonate decarboxylase subunit gamma	bll0267	8690341	8691063	0	0	0	0	0	0	0	0	1.3229	3.3437e-05		FALSE	AAV28_40580
1702	AAV28_12125	nuclease PIN	bll3022	2653202	2654830	0	0	0	0	0	0	0	0	2.04175	7.74335e-06	2	FALSE	AAV28_12125
1703	AAV28_27225	3-oxoacyl-ACP reductase	blr5937	5850171	5850881	0	0	0	0	0	0	0	0	0.438416	0.043972	3	FALSE	AAV28_27225
1704	AAV28_22180	enoyl-CoA hydratase	blr4965	4825633	4826457	0	0	0	0	0	0	0	0	-1.14418	0.000449376	1	FALSE	AAV28_22180
1705	AAV28_06300	hypothetical protein	bll1875	1348134	1348550	0	0	0	0	0	0	0	0	4.83946	3.627e-08	2	TRUE	AAV28_06300
1706	AAV28_06650	hypothetical protein	blr5860	1437145	1437336	0	0	0	0	0	0	0	0	-0.59544	0.00241891	0	TRUE	AAV28_06650
1707	AAV28_06305	hypothetical protein	blr1876	1348656	1349219	0	0	0	0	0	0	0	0	3.3927	2.37162e-06	2	TRUE	AAV28_06305
1708	AAV28_06655	hypothetical protein	bsr1956	1437844	1438032	0	0	0	0	0	0	0	0	0.0985055	0.613668	4	TRUE	AAV28_06655
1709	AAV28_10975	beta-lactamase	bll2791	2387462	2388379	0	0	0	0	0	0	0	0	1.10972	0.000179099	1	FALSE	AAV28_10975
1710	AAV28_09935	hypothetical protein	blr6769	2157665	2157859	1	0	1	1	0	0	0	0	0.282151	0.085019	3	FALSE	AAV28_09935
1711	AAV28_10970	sugar transferase	bll2790	2386657	2387313	0	0	0	0	0	0	0	0	-1.17272	0.000181793	1	FALSE	AAV28_10970
1712	AAV28_09930	hypothetical protein	bsl2593	2157298	2157573	1	0	1	1	0	0	0	0	-1.14734	0.00199607	1	FALSE	AAV28_09930
1713	AAV28_25065	hypothetical protein	bll5519	5398010	5399185	0	0	0	0	0	0	0	0	-0.0357188	0.499303	6	FALSE	AAV28_25065
1714	AAV28_20540	hypothetical protein	blr4654	4472134	4472472	0	0	0	0	0	0	0	0	0.872539	0.0021663		FALSE	AAV28_20540
1715	AAV28_31840	flagellar biosynthesis protein FliR	bll6850	6865441	6866193	0	0	0	0	0	0	0	0	0.404632	0.048794		FALSE	AAV28_31840	Cellular Processes	Cell Motility	02040 Flagellar assembly [PATH:ko02040]	flhB; flagellar biosynthetic protein FlhB
1716	AAV28_36110	phosphohydrolase	blr7679	7746312	7746953	0	0	0	0	0	0	0	0	0.938832	0.00230353	1	FALSE	AAV28_36110
1717	AAV28_31845	flagellar biosynthesis protein FlhA	bll6851	6866190	6868271	0	0	0	0	0	0	0	0	1.0292	0.0022325		FALSE	AAV28_31845	Cellular Processes	Cell Motility	02040 Flagellar assembly [PATH:ko02040]	flhG, fleN; flagellar biosynthesis protein FlhG
1718	AAV28_23895	hemolysin secretion protein D	blr5302	5170875	5172305	1	0	1	1	0	0	0	0	0.540132	0.158281	1	FALSE	AAV28_23895
1719	AAV28_13375	cobalt-precorrin-6X reductase	bll3268	2944883	2945629	0	0	0	0	0	0	0	0	0.442947	0.140275		FALSE	AAV28_13375	Metabolism	Metabolism of Cofactors and Vitamins	00860 Porphyrin and chlorophyll metabolism [PATH:ko00860]	E2.1.1.152, cobF; precorrin-6A synthase [EC:2.1.1.152]
1720	AAV28_23890	regulator	bll5301	5169616	5170275	1	0	1	0	0	0	0	1	1.25144	0.0101196	1	FALSE	AAV28_23890
1721	AAV28_13370	precorrin-3B C17-methyltransferase	blr3267	2944173	2944907	0	0	0	0	0	0	0	0	0.609636	0.089304		FALSE	AAV28_13370	Metabolism	Metabolism of Cofactors and Vitamins	00860 Porphyrin and chlorophyll metabolism [PATH:ko00860]	E1.14.13.83, cobG; precorrin-3B synthase [EC:1.14.13.83]
1722	AAV28_35170	alpha/beta hydrolase	bll7497	7552742	7553647	0	0	0	0	0	0	0	0	-1.45531	0.000309517	17	FALSE	AAV28_35170	Metabolism	Xenobiotics Biodegradation and Metabolism	00625 Chloroalkane and chloroalkene degradation [PATH:ko00625]	E1.1.2.8; alcohol dehydrogenase (cytochrome c) [EC:1.1.2.8]
1723	AAV28_21490	ketosteroid isomerase	bsl4836	4678409	4678795	0	0	0	0	0	0	0	0	0.123466	0.487279	0	FALSE	AAV28_21490
1724	AAV28_35175	phosphoribosylamine--glycine ligase	bll7498	7553837	7555120	0	0	0	0	0	0	0	0	0.176049	0.171751	1	FALSE	AAV28_35175	Metabolism	Nucleotide Metabolism	00230 Purine metabolism [PATH:ko00230]	ADE5; phosphoribosylamine--glycine ligase / phosphoribosylformylglycinamidine cyclo-ligase [EC:6.3.4.13 6.3.3.1]
1725	AAV28_21495	glutamate--tRNA ligase	bll4837	4678803	4680479	0	0	0	0	0	0	0	0	-1.75631	3.68817e-06	3	FALSE	AAV28_21495	Genetic Information Processing	Translation	00970 Aminoacyl-tRNA biosynthesis [PATH:ko00970]	gatE; glutamyl-tRNA(Gln) amidotransferase subunit E [EC:6.3.5.7]
1726	AAV28_12025	phytoene synthase	blr3002	2632416	2633255	0	0	0	0	0	0	0	0	-1.11646	5.86944e-05		FALSE	AAV28_12025
1727	AAV28_12535	hypothetical protein	blr3103	2739590	2740105	0	0	0	0	0	0	0	0	0.312973	0.13216	3	FALSE	AAV28_12535
1728	AAV28_28870	enoyl-CoA hydratase	bll6263	6208611	6209459	0	0	0	0	0	0	0	0	0.709914	0.0206872	1	FALSE	AAV28_28870	Metabolism	Carbohydrate Metabolism	00640 Propanoate metabolism [PATH:ko00640]	E1.3.1.-; [EC:1.3.1.-]
1729	AAV28_12020	hypothetical protein	blr3001	2631542	2632426	0	0	0	0	0	0	0	0	0.175669	0.314885	3	FALSE	AAV28_12020
1730	AAV28_28875	multidrug MFS transporter	bll6264	6209531	6210844	1	0	1	1	0	0	0	0	0.310622	0.164341	2	FALSE	AAV28_28875
1731	AAV28_12530	penicillin-binding protein	bll3102	2737010	2739295	0	0	0	0	0	0	0	0	-0.464848	0.00532857	3	FALSE	AAV28_12530	Metabolism	Glycan Biosynthesis and Metabolism	00550 Peptidoglycan biosynthesis [PATH:ko00550]	E2.4.1.129; peptidoglycan glycosyltransferase [EC:2.4.1.129]
1732	AAV28_27795	branched-chain amino acid ABC transporter substrate-binding protein	blr6053	5986952	5988214	0	0	0	0	0	0	0	0	0.699664	0.023203	0	FALSE	AAV28_27795
1733	AAV28_27790	hypothetical protein	blr6052	5985039	5986937	1	0	1	1	0	0	0	0	0.12179	0.466377	1	FALSE	AAV28_27790	Metabolism	Nucleotide Metabolism	00230 Purine metabolism [PATH:ko00230]	E2.7.6.5X; putative GTP pyrophosphokinase [EC:2.7.6.5]
1734	AAV28_37110	short-chain dehydrogenase	bll7880	7960116	7960868	0	0	0	0	0	0	0	0	0.152154	0.368164	3	FALSE	AAV28_37110	Metabolism	Lipid Metabolism	00061 Fatty acid biosynthesis [PATH:ko00061]	fabH; 3-oxoacyl-[acyl-carrier-protein] synthase III [EC:2.3.1.180]
1735	AAV28_37440	phosphonate ABC transporter permease	bll7944	8041251	8042099	0	0	0	0	0	0	0	0	-0.840871	0.00075412		FALSE	AAV28_37440	Environmental Information Processing	Membrane Transport	02010 ABC transporters [PATH:ko02010]	phnD; phosphonate transport system substrate-binding protein
1736	AAV28_21635	carbonic anhydrase	bll4865	4710469	4711212	0	0	0	0	0	0	0	0	-1.5411	0.000183325	1	FALSE	AAV28_21635	Metabolism	Energy Metabolism	00910 Nitrogen metabolism [PATH:ko00910]	E4.2.1.1; carbonic anhydrase [EC:4.2.1.1]
1737	AAV28_37115	ArsR family transcriptional regulator	blr7881	7960964	7961275	0	0	0	0	0	0	0	0	0.450882	0.00658218	3	FALSE	AAV28_37115
1738	AAV28_37445	phosphonate ABC transporter permease	bll7945	8042096	8042980	0	0	0	0	0	0	0	0	2.02638	6.37341e-05	2	FALSE	AAV28_37445	Environmental Information Processing	Membrane Transport	02010 ABC transporters [PATH:ko02010]	phnD; phosphonate transport system substrate-binding protein
1739	AAV28_25325	hydrolase	bll5570	5449341	5450696	1	0	1	0	0	0	0	1	0.399921	0.0346522	1	FALSE	AAV28_25325
1740	AAV28_25320	transglutaminase	blr5569	5448596	5449219	0	0	0	0	0	0	0	0	-0.619511	0.000378829	6	FALSE	AAV28_25320
1741	AAV28_41675	transcriptional regulator	bll0484	8949313	8950224	0	0	0	0	0	0	0	0	-0.4147	0.0289698	1	FALSE	AAV28_41675
1742	AAV28_41670	ribosome maturation factor RimM	blr0483	8948785	8949306	0	0	0	0	0	0	0	0	-0.381543	0.0124758	0	FALSE	AAV28_41670
1743	AAV28_26910	hypothetical protein	bll5875	5775081	5775821	0	0	0	0	0	0	0	0	-0.0361025	0.880922	0	FALSE	AAV28_26910
1744	AAV28_38460	beta-lactamase family protein	bll8153	8272431	8273684	0	0	0	0	0	0	0	0	-0.811109	0.000545388	1	FALSE	AAV28_38460
1745	AAV28_38465	racemase	bll8154	8273909	8274598	0	0	0	0	0	0	0	0	0.169864	0.270583	1	FALSE	AAV28_38465
1746	AAV28_40080	cell division protein FtsZ	blr0166	8587840	8589099	0	0	0	0	0	0	0	0	0.267012	0.0457243	1	FALSE	AAV28_40080	Cellular Processes	Cell Growth and Death	04112 Cell cycle - Caulobacter [PATH:ko04112]	E3.4.21.53, lon; ATP-dependent Lon protease [EC:3.4.21.53]
1747	AAV28_25495	amidase	blr5603	5483221	5484642	0	0	0	0	0	0	0	0	-0.0690114	0.729894	0	FALSE	AAV28_25495	Genetic Information Processing	Translation	00970 Aminoacyl-tRNA biosynthesis [PATH:ko00970]	gltX1; nondiscriminating glutamyl-tRNA synthetase [EC:6.1.1.24]
1748	AAV28_41515	succinate--CoA ligase	bll0453	8916854	8917738	0	0	0	0	0	0	0	0	-1.19754	2.88991e-05	2	FALSE	AAV28_41515	Metabolism	Carbohydrate Metabolism	00020 Citrate cycle (TCA cycle) [PATH:ko00020]	korD; 2-oxoglutarate ferredoxin oxidoreductase subunit delta [EC:1.2.7.3]
1749	AAV28_25490	amidohydrolase	blr5602	5482055	5483218	0	0	0	0	0	0	0	0	-0.210463	0.428466	0	FALSE	AAV28_25490	Metabolism	Amino Acid Metabolism	00360 Phenylalanine metabolism [PATH:ko00360]	PTAL; phenylalanine/tyrosine ammonia-lyase [EC:4.3.1.25]
1750	AAV28_13950	ABC transporter ATP-binding protein	bll3384	3069848	3070930	0	0	0	0	0	0	0	0	-0.492189	0.0261267	0	FALSE	AAV28_13950
1751	AAV28_13955	ABC transporter ATP-binding protein	bll3385	3070932	3071942	0	0	0	0	0	0	0	0	0.267418	0.204383	2	FALSE	AAV28_13955
1752	AAV28_40085	hypothetical protein	bll0167	8589313	8589993	0	0	0	0	0	0	0	0	0.722357	0.000903138	1	FALSE	AAV28_40085
1753	AAV28_16070	magnesium transporter	bll3816	3550930	3551433	0	0	0	0	0	0	0	0	-0.345607	0.0564357	0	FALSE	AAV28_16070
1754	AAV28_16075	alkylhydroperoxidase	bll3817	3551456	3552037	0	0	0	0	0	0	0	0	-0.429896	0.0216601	432	FALSE	AAV28_16075
1755	AAV28_07470	hypothetical protein	bsr2127	1621931	1622215	0	0	0	0	0	0	0	0	3.30949	0.000712137		TRUE	AAV28_07470
1756	AAV28_07475	hypothetical protein	bll2128	1622451	1622999	0	0	0	0	0	0	0	0	0.56327	0.00721114	2	TRUE	AAV28_07475
1757	AAV28_22560	arginyl-tRNA-protein transferase	blr5039	4904332	4905108	0	0	0	0	0	0	0	0	-0.33334	0.0643302	1	FALSE	AAV28_22560
1758	AAV28_22565	peroxidase	bll5040	4905129	4906676	0	0	0	0	0	0	0	0	0.0132537	0.903333		FALSE	AAV28_22565
1759	AAV28_17700	amidase	blr4133	3888389	3888952	0	0	0	0	0	0	0	0	0.867263	0.000345606	0	FALSE	AAV28_17700
1760	AAV28_17705	aminotransferase	blr4134	3889304	3890686	0	0	0	0	0	0	0	0	-0.174836	0.489837	3	FALSE	AAV28_17705
1761	AAV28_33725	hypothetical protein	blr7216	7257234	7257599	0	1	0	0	1	0	1	0	2.06329	0.00819789	25	FALSE	AAV28_33725
1762	AAV28_26670	flagellar basal body rod protein FlgF	blr5827	5716101	5716862	0	0	0	0	0	0	0	0	-1.40324	0.0134565		FALSE	AAV28_26670	Cellular Processes	Cell Motility	02040 Flagellar assembly [PATH:ko02040]	flgN; flagella synthesis protein FlgN
1763	AAV28_26675	flagellar basal body rod protein FlgG	blr5828	5716879	5717667	0	0	0	0	0	0	0	0	-0.619801	0.00574548		FALSE	AAV28_26675	Cellular Processes	Cell Motility	02040 Flagellar assembly [PATH:ko02040]	flgF; flagellar basal-body rod protein FlgF
1764	AAV28_34235	multiple resistance and pH regulation protein F	bsr7316	7372316	7372606	0	0	0	0	0	0	0	0	0.783206	0.00736197		FALSE	AAV28_34235
1765	AAV28_02530	hypothetical protein	blr7589	563823	564017	0	0	0	0	0	0	0	0	0.355071	0.178292	1	FALSE
1766	AAV28_02535	copper-binding protein	blr1131	564042	564632	0	0	0	0	0	0	0	0	-0.657275	0.0017452	0	FALSE	AAV28_02535
1767	AAV28_02025	phosphotransferase	blr1035	463925	464860	0	0	0	0	0	0	0	0	0.360637	0.0751448	1	FALSE	AAV28_02025
1768	AAV28_02020	hypothetical protein	bll3476	463592	463858	0	0	0	0	0	0	0	0	0.635026	0.000936936	1	FALSE
1769	AAV28_24815	formate dehydrogenase	bsl5479	5356783	5357001	1	0	1	1	0	0	0	0	0.750752	0.000958104	1	FALSE	AAV28_24815
1770	AAV28_34230	multisubunit Na+/H+ antiporter subunit MnhE	blr7315	7371808	7372323	0	0	0	0	0	0	0	0	0.931921	0.013161	1	FALSE	AAV28_34230
1771	AAV28_16255	fusaric acid transporter	blr3852	3589539	3591587	0	0	0	0	0	0	0	0	-0.699689	0.00465129	0	FALSE	AAV28_16255
1772	AAV28_24810	formate dehydrogenase	bll5478	5353838	5356780	0	0	0	0	0	0	0	0	0.805595	0.00291205	0	FALSE
1773	AAV28_16250	transcriptional regulator	blr3851	3589051	3589536	0	0	0	0	0	0	0	0	0.361333	0.0406189	1	FALSE	AAV28_16250
1774	AAV28_35750	YiaAB two helix domain-containing protein	bsl7612	7674032	7674307	0	0	0	0	0	0	0	0	-0.00166332	0.768246	1	FALSE	AAV28_35750
1775	AAV28_07210	DDE endonuclease		1564206	1565270	0	0	0	0	0	0	0	0			25	TRUE
1776	AAV28_11705	monooxygenase	bll2937	2556451	2557584	1	0	1	1	0	0	0	0	0.662184	0.00312427	1	FALSE	AAV28_11705
1777	AAV28_34975	hypothetical protein	bll7458	7514828	7515352	0	0	0	0	0	0	0	0	0.748421	0.0140037	103	FALSE	AAV28_34975
1778	AAV28_11700	acetyl-CoA acetyltransferase	bll2936	2554817	2556334	0	0	0	0	0	0	0	0	1.05871	4.38143e-05	451	FALSE	AAV28_11700	Metabolism	Carbohydrate Metabolism	00620 Pyruvate metabolism [PATH:ko00620]	E2.3.3.9, aceB, glcB; malate synthase [EC:2.3.3.9]
1779	AAV28_34970	histidyl-tRNA synthase	bll7457	7513117	7514637	0	0	0	0	0	0	0	0	-0.362684	0.0542003	59	FALSE	AAV28_34970	Genetic Information Processing	Translation	00970 Aminoacyl-tRNA biosynthesis [PATH:ko00970]	PARS, proS; prolyl-tRNA synthetase [EC:6.1.1.15]
1780	AAV28_42370	cyclic nucleotide-binding protein	bll0619	9089313	9089756	0	0	0	0	0	0	0	0	-1.052	0.000691567	2	FALSE	AAV28_42370
1781	AAV28_29835	ABC transporter substrate-binding protein	blr6456	6427247	6428233	0	0	0	0	0	0	0	0	0.660269	0.00283308	2	FALSE	AAV28_29835
1782	AAV28_22305	hypothetical protein	blr4988	4852750	4852989	0	0	0	0	0	0	0	0	0.0533461	0.794121	19	FALSE	AAV28_22305
1783	AAV28_29830	ABC transporter substrate-binding protein	bll6455	6425668	6426768	0	0	0	0	0	0	0	0	0.33601	0.028966	2	FALSE	AAV28_29830	Environmental Information Processing	Membrane Transport	02010 ABC transporters [PATH:ko02010]	cmpD; bicarbonate transport system ATP-binding protein [EC:3.6.3.-]
1784	AAV28_42375	transcriptional regulator	bll0620	9089815	9090501	0	0	0	0	0	0	0	0	-1.51529	4.16312e-05	3	FALSE	AAV28_42375
1785	AAV28_00975	recombinase RecF	bll0827	209880	211016	0	0	0	0	0	0	0	0	-0.0668961	0.656897	2	FALSE	AAV28_00975	Genetic Information Processing	Replication and Repair	03440 Homologous recombination [PATH:ko03440]	ssb; single-strand DNA-binding protein
1786	AAV28_00970	hypothetical protein	bll0826	209024	209767	0	0	0	0	0	0	0	0	0.449525	0.0216227	1	FALSE	AAV28_00970
1787	AAV28_35755	hypothetical protein	bll7613	7674348	7675043	0	0	0	0	0	0	0	0	1.77464	5.14289e-05	2	FALSE	AAV28_35755
1788	AAV28_42020	hypothetical protein	bsl0550	9015844	9016197	0	0	0	0	0	0	0	0	-0.335885	0.0505821	0	FALSE	AAV28_42020
1789	AAV28_35320	ErfK/YbiS/YcfS/YnhG protein family	bll7529	7582089	7582898	0	0	0	0	0	0	0	0	-1.71543	2.48638e-06	3	FALSE	AAV28_35320
1790	AAV28_40200	recombinase XerD	blr0190	8609610	8610566	0	0	0	0	0	0	0	0	0.0183459	0.593349	0	FALSE	AAV28_40200
1791	AAV28_40205	acetyl-CoA carboxylase subunit alpha	blr0191	8610748	8611710	0	0	0	0	0	0	0	0	-0.33972	0.105549	2	FALSE	AAV28_40205	Metabolism	Carbohydrate Metabolism	00620 Pyruvate metabolism [PATH:ko00620]	PKLR; pyruvate kinase isozymes R/L [EC:2.7.1.40]
1792	AAV28_42025	hypothetical protein	bsl0551	9016213	9016503	0	0	0	0	0	0	0	0	-1.82591	5.8673e-05	413	FALSE	AAV28_42025
1793	AAV28_42285	transcriptional regulator		9072822	9073355	0	0	0	0	0	0	0	0			2	FALSE	AAV28_42285
1794	AAV28_36235	hypothetical protein	bsr7707	7772812	7773042	0	0	0	0	0	0	0	0	0.0868932	0.611742	1	FALSE	AAV28_36235
1795	AAV28_39410	serine recombinase	blr0030	8455254	8456834	0	0	0	0	0	0	0	0	2.34626	5.39854e-08	2	FALSE	AAV28_39410
1796	AAV28_38155	hypothetical protein	bll8093	8202393	8203304	0	0	0	0	0	0	0	0	-1.48755	0.000247485	1	FALSE	AAV28_38155
1797	AAV28_03770	glutamyl-Q tRNA(Asp) ligase	blr1372	808267	809172	0	0	0	0	0	0	0	0	-0.745091	0.00119719	44	FALSE	AAV28_03770
1798	AAV28_03775	histidine kinase	blr1373	809245	810507	0	0	0	0	0	0	0	0	0.132447	0.512032	2	FALSE	AAV28_03775
1799	AAV28_03950	membrane protein	bll1407	844553	846607	1	0	1	0	0	0	0	1	-0.417535	0.0351079	12093	FALSE	AAV28_03950
1800	AAV28_09110	sugar ABC transporter permease	blr2440	1977621	1978427	0	0	0	0	0	0	0	0	0.0852614	0.631244		FALSE	AAV28_09110
1801	AAV28_20040	hypothetical protein	blr4562	4374431	4375291	0	0	0	0	0	0	0	0	-0.424541	0.0388445	1	FALSE	AAV28_20040
1802	AAV28_04740	hypothetical protein	bll1559	1020203	1020586	0	0	0	0	0	0	0	0	-1.89524	0.0158286	2	TRUE	AAV28_04740
1803	AAV28_09115	membrane protein	blr2441	1978438	1978767	0	0	0	0	0	0	0	0	0.347277	0.228861	0	FALSE	AAV28_09115
1804	AAV28_04745	hypothetical protein	bll1560	1020909	1021118	0	0	0	0	0	0	0	0	0.862006	0.0771299	2	TRUE	AAV28_04745
1805	AAV28_09440	glutathione S-transferase	blr2503	2049116	2049736	0	0	0	0	0	0	0	0	-0.506849	0.00992481	2	FALSE	AAV28_09440	Metabolism	Metabolism of Other Amino Acids	00480 Glutathione metabolism [PATH:ko00480]	E3.4.13.3, pepD; aminoacylhistidine dipeptidase [EC:3.4.13.3]
1806	AAV28_38565	integrase	blr8174	8294608	8295849	0	0	0	0	0	0	0	0	-1.30502	0.000362068	3	FALSE	AAV28_38565
1807	AAV28_15750	glutathione reductase	blr3757	3486133	3487521	1	0	1	0	0	0	0	1	-0.0569995	0.774108	1	FALSE	AAV28_15750	Metabolism	Metabolism of Other Amino Acids	00480 Glutathione metabolism [PATH:ko00480]	gst; glutathione S-transferase [EC:2.5.1.18]
1808	AAV28_15755	non-heme manganese-containing catalase	bll3758	3487581	3488876	0	0	0	0	0	0	0	0	1.85522	0.00871508	1	FALSE	AAV28_15755
1809	AAV28_27235	membrane protein	blr5939	5851242	5852402	0	0	0	0	0	0	0	0	0.424155	0.086803	1	FALSE	AAV28_27235
1810	AAV28_27230	4-oxalocrotonate tautomerase	bsr5938	5850850	5851137	0	0	0	0	0	0	0	0	-1.37034	4.76134e-05		FALSE	AAV28_27230	Metabolism	Xenobiotics Biodegradation and Metabolism	00362 Benzoate degradation [PATH:ko00362]	E1.2.1.32; aminomuconate-semialdehyde dehydrogenase [EC:1.2.1.32]
1811	AAV28_38560	DNA repair protein RadC	blr8173	8293830	8294450	0	0	0	0	0	0	0	0	-1.7225	1.24929e-05	1	FALSE	AAV28_38560
1812	AAV28_00790	tRNA (guanine-N7)-methyltransferase	bll0788	166446	167156	0	0	0	0	0	0	0	0	-0.119278	0.441743		FALSE	AAV28_00790
1813	AAV28_00795	carboxypeptidase	bll0789	167153	168310	1	0	1	1	0	0	0	0	0.274262	0.0491379	2	FALSE	AAV28_00795
1814	AAV28_21945	phenoxybenzoate dioxygenase	blr4922	4775643	4776833	0	0	0	0	0	0	0	0	-0.5842	0.265172	1	FALSE	AAV28_21945	Metabolism	Xenobiotics Biodegradation and Metabolism	00627 Aminobenzoate degradation [PATH:ko00627]	E3.1.1.-; esterase / lipase [EC:3.1.1.-]
1815	AAV28_20950	phytoene synthase	bll4732	4560481	4561344	0	0	0	0	0	0	0	0	0.227483	0.377772		FALSE	AAV28_20950
1816	AAV28_20225	cupin	bll4598	4409953	4410348	0	0	0	0	0	0	0	0	0.112509	0.504308	1	FALSE	AAV28_20225
1817	AAV28_20955	membrane protein	bll4733	4561341	4561724	0	0	0	0	0	0	0	0	0.404207	0.383862	1	FALSE	AAV28_20955
1818	AAV28_20220	aldehyde oxidase	bll4597	4408917	4409912	1	0	1	0	0	0	0	1	0.238151	0.138079	1	FALSE	AAV28_20220
1819	AAV28_31615	MFS transporter	bll6803	6819330	6820628	0	0	0	0	0	0	0	0	-1.69532	1.63298e-05	36	FALSE	AAV28_31615
1820	AAV28_31610	hypothetical protein	blr6802	6817797	6819320	0	0	0	0	0	0	0	0	-0.112718	0.221345	1	FALSE	AAV28_31610
1821	AAV28_30465	hypothetical protein	bll6577	6561741	6562454	0	0	0	0	0	0	0	0	-0.390273	0.0807571	3	FALSE	AAV28_30465
1822	AAV28_19880	hypothetical protein	bll4072	4339601	4339834	0	1	0	0	1	1	0	0	0.545589	0.0196489	1	FALSE	AAV28_19880
1823	AAV28_19885	hypothetical protein	blr6766	4339834	4340037	0	0	0	0	0	0	0	0	0.401774	0.0338909		FALSE	AAV28_19885
1824	AAV28_35765	dihydropyrimidinase	blr7615	7675852	7677306	0	0	0	0	0	0	0	0	-0.294893	0.18189	2	FALSE	AAV28_35765	Metabolism	Nucleotide Metabolism	00240 Pyrimidine metabolism [PATH:ko00240]	E1.3.1.2, DPYD; dihydropyrimidine dehydrogenase (NADP+) [EC:1.3.1.2]
1825	AAV28_35760	transcriptional regulator	blr7614	7675210	7675755	0	0	0	0	0	0	0	0	0.157244	0.268008	2	FALSE	AAV28_35760
1826	AAV28_15135	short-chain dehydrogenase	bll3625	3331300	3331992	0	0	0	0	0	0	0	0	1.30563	0.0162361	1	FALSE	AAV28_15135
1827	AAV28_15130	2,4-dihydroxyhept-2-ene-1,7-dioic acid aldolase	blr3624	3330521	3331222	0	0	0	0	0	0	0	0	-0.778338	0.000460465	0	FALSE	AAV28_15130
1828	AAV28_37945	hypothetical protein	blr4066	8149896	8150174	0	0	0	0	0	0	0	0	-0.738623	0.00143661	1	FALSE	AAV28_37945
1829	AAV28_37940	hypothetical protein	bsr8047	8148786	8149025	0	0	0	0	0	0	0	0	-0.0402307	0.611836	1	FALSE	AAV28_37940
1830	AAV28_41860	glyoxalase	blr0519	8984083	8984469	0	0	0	0	0	0	0	0	-0.234197	0.268	0	FALSE	AAV28_41860
1831	AAV28_41865	hypothetical protein	bsr0520	8984553	8984795	0	0	0	0	0	0	0	0	-0.0847513	0.579638	1	FALSE	AAV28_41865
1832	AAV28_38150	hypothetical protein	bsl8092	8201969	8202190	0	0	0	0	0	0	0	0	-1.11586	0.0155804	1	FALSE	AAV28_38150
1833	AAV28_31470	DNA repair protein	blr6774	6790783	6791667	0	0	0	0	0	0	0	0	0.454994	0.0285746	1	FALSE	AAV28_31470
1834	AAV28_31475	Fis family transcriptional regulator	bll6775	6791779	6792468	0	0	0	0	0	0	0	0	-0.885965	0.0244096		FALSE	AAV28_31475	Environmental Information Processing	Signal Transduction	02020 Two-component system [PATH:ko02020]	kdpD; two-component system, OmpR family, sensor histidine kinase KdpD [EC:2.7.13.3]
1835	AAV28_21790	peptide ABC transporter ATP-binding protein	bll4893	4745532	4746512	0	0	0	0	0	0	0	0	0.442002	0.164969		FALSE	AAV28_21790	Environmental Information Processing	Membrane Transport	02010 ABC transporters [PATH:ko02010]	ABC.PE.P1; peptide/nickel transport system permease protein
1836	AAV28_21795	peptide ABC transporter permease	bll4894	4746509	4747330	0	0	0	0	0	0	0	0	-0.270706	0.0664026		FALSE	AAV28_21795	Environmental Information Processing	Membrane Transport	02010 ABC transporters [PATH:ko02010]	ABC.PE.P; peptide/nickel transport system permease protein
1837	AAV28_06820	polygalacturonase	blr1993	1470097	1471395	0	0	0	0	0	0	0	0	0.835947	0.00183384	2	TRUE	AAV28_06820	Metabolism	Carbohydrate Metabolism	00040 Pentose and glucuronate interconversions [PATH:ko00040]	eda; 2-dehydro-3-deoxyphosphogluconate aldolase / 4-hydroxy-2-oxoglutarate aldolase [EC:4.1.2.14 4.1.3.16]
1838	AAV28_18285	hypothetical protein	blr4245	3998009	3998290	0	0	0	0	0	0	0	0	-2.02487	1.7744e-06	1	FALSE	AAV28_18285
1839	AAV28_06535	hypothetical protein	bll1927	1404674	1405594	0	0	0	0	0	0	0	0	-0.0103731	0.939518		TRUE	AAV28_06535
1840	AAV28_06825	pectin esterase	blr1994	1471613	1472653	0	0	0	0	0	0	0	0	0.143235	0.502187	2	TRUE	AAV28_06825	Metabolism	Carbohydrate Metabolism	00500 Starch and sucrose metabolism [PATH:ko00500]	GAUT; alpha-1,4-galacturonosyltransferase [EC:2.4.1.43]
1841	AAV28_06530	fibronectin-binding protein (FBP)	bll1926	1403292	1404596	0	0	0	0	0	0	0	0	-1.3048	0.00018437	2	TRUE	AAV28_06530
1842	AAV28_18280	cytosolic protein	bll1169	3996902	3997198	0	0	0	0	0	0	0	0	-2.22357	1.17492e-06	0	FALSE	AAV28_18280
1843	AAV28_14080	indolepyruvate oxidoreductase subunit B	bll3410	3096474	3098039	0	0	0	0	0	0	0	0	0.071424	0.672688		FALSE	AAV28_14080
1844	AAV28_10700	(2Fe-2S)-binding protein	bll2737	2328563	2329012	0	0	0	0	0	0	0	0	-1.36551	4.23612e-05	2	FALSE	AAV28_10700
1845	AAV28_14085	indolepyruvate ferredoxin oxidoreductase	bll3411	3098036	3100195	0	0	0	0	0	0	0	0	-0.257128	0.450975	2	FALSE	AAV28_14085
1846	AAV28_17285	hypothetical protein	bll0648	3803073	3803384	0	0	0	0	0	0	0	0	-0.085785	0.546487	0	FALSE	AAV28_17285
1847	AAV28_17280	hypothetical protein	blr4053	3802015	3803058	0	0	0	0	0	0	0	0	-1.744	4.34163e-06	1	FALSE	AAV28_17280
1848	AAV28_01445	peroxiredoxin	blr0920	323826	324335	0	0	0	0	0	0	0	0	-0.820567	0.021065	1	FALSE	AAV28_01445
1849	AAV28_01440	nitrate ABC transporter ATPase	blr0919	322985	323770	0	0	0	0	0	0	0	0	-0.0279888	0.819869	0	FALSE	AAV28_01440	Environmental Information Processing	Membrane Transport	02010 ABC transporters [PATH:ko02010]	ABC.SN.P, ssuC, tauC; sulfonate/nitrate/taurine transport system permease protein
1850	AAV28_21575	membrane protein	bll4853	4695832	4698366	0	0	0	0	0	0	0	0	-0.976552	0.000790414	4	FALSE	AAV28_21575
1851	AAV28_21570	UDP-3-O-(3-hydroxymyristoyl) glucosamine N-acyltransferase	bll4852	4694616	4695683	0	1	0	0	1	1	0	0	0.182266	0.31812	1	FALSE	AAV28_21570	Metabolism	Glycan Biosynthesis and Metabolism	00540 Lipopolysaccharide biosynthesis [PATH:ko00540]	lpxC; UDP-3-O-[3-hydroxymyristoyl] N-acetylglucosamine deacetylase [EC:3.5.1.-]
1852	AAV28_40440	major facilitator transporter	blr0239	8659244	8660548	0	0	0	0	0	0	0	0	0.61669	0.0888241	0	FALSE	AAV28_40440
1853	AAV28_18750	cysteine desulfurase	blr4338	4114717	4115856	0	0	0	0	0	0	0	0	0.0648884	0.818748	1	FALSE	AAV28_18750	Metabolism	Metabolism of Cofactors and Vitamins	00730 Thiamine metabolism [PATH:ko00730]	thiF; adenylyltransferase [EC:2.7.7.-]
1854	AAV28_06790	XRE family transcriptional regulator	bsl1986	1460857	1461108	1	0	1	1	0	0	0	0	2.23469	9.27539e-05	3	TRUE	AAV28_06790
1855	AAV28_18755	cysteine desulfurase	blr4339	4115970	4117466	0	0	0	0	0	0	0	0	0.261685	0.170953	12	FALSE	AAV28_18755
1856	AAV28_40445	AsnC family transcriptional regulator	bll0240	8660555	8661019	0	0	0	0	0	0	0	0	0.255685	0.145365	1	FALSE	AAV28_40445
1857	AAV28_06795	hypothetical protein	blr1988	1461553	1463109	1	0	1	1	0	0	0	0	0.0788457	0.610551	3	TRUE	AAV28_06795
1858	AAV28_14880	PTS mannose transporter subunit IID	blr3573	3268742	3269134	0	0	0	0	0	0	0	0	0.34032	0.0588524		FALSE	AAV28_14880
1859	AAV28_14885	phosphocarrier protein HPr	blr3574	3269160	3269465	0	0	0	0	0	0	0	0	0.850758	0.00778187	0	FALSE	AAV28_14885
1860	AAV28_38125	hypothetical protein	blr8087	8187963	8190560	0	0	0	0	0	0	0	0	0.060777	0.32952	1	FALSE	AAV28_38125
1861	AAV28_37615	dehydrogenase	bll7981	8082362	8083405	0	0	0	0	0	0	0	0	0.757638	0.00307772	0	FALSE	AAV28_37615
1862	AAV28_10565	3-oxoacyl-ACP reductase	bll2711	2297580	2298380	0	0	0	0	0	0	0	0	-1.1019	0.000279324	0	FALSE	AAV28_10565
1863	AAV28_38120	hypothetical protein	blr6357	8187371	8187556	0	0	0	0	0	0	0	0	0.596744	0.0105672	1	FALSE	AAV28_38120
1864	AAV28_14660	hypothetical protein		3211362	3212876	1	0	1	1	0	0	0	0			18	FALSE
1865	AAV28_10560	hypothetical protein	blr2710	2297239	2297562	0	0	0	0	0	0	0	0	-1.68407	0.000119643	2	FALSE	AAV28_10560
1866	AAV28_37610	hypothetical protein	blr7980	8081128	8082096	0	0	0	0	0	0	0	0	0.0257976	0.405811	1	FALSE	AAV28_37610
1867	AAV28_17060	transcriptional regulator	bll4008	3764753	3765214	0	0	0	0	0	0	0	0	0.768495	0.00740121	1	FALSE	AAV28_17060
1868	AAV28_17065	membrane protein	blr4009	3765399	3766619	0	0	0	0	0	0	0	0	0.234053	0.220123	1	FALSE	AAV28_17065
1869	AAV28_13035	sugar ABC transporter substrate-binding protein	blr3200	2857477	2858442	0	0	0	0	0	0	0	0	-3.94939	2.48088e-08	121	FALSE	AAV28_13035
1870	AAV28_33115	cell envelope biogenesis protein AsmA	blr7094	7129927	7131855	0	0	0	0	0	0	0	0	1.70956	6.98922e-06	4	FALSE	AAV28_33115
1871	AAV28_33110	succinyl-CoA:3-ketoacid-CoA transferase	bll7093	7128916	7129623	0	0	0	0	0	0	0	0	-2.25457	3.02543e-06	4	FALSE	AAV28_33110	Metabolism	Carbohydrate Metabolism	00650 Butanoate metabolism [PATH:ko00650]	OXCT; 3-oxoacid CoA-transferase [EC:2.8.3.5]
1872	AAV28_13030	fumarylacetoacetate hydrolase	blr3199	2855898	2857070	1	0	1	1	0	0	0	0	-0.767013	0.00327878	2	FALSE	AAV28_13030
1873	AAV28_02230	globin	bll1075	506687	507079	1	0	1	1	0	0	0	0	-0.128082	0.413981	22	FALSE	AAV28_02230
1874	AAV28_02235	transcriptional regulator	bll1076	507344	508252	0	0	0	0	0	0	0	0	0.0167073	0.833325	3	FALSE	AAV28_02235	Metabolism	Amino Acid Metabolism	00400 Phenylalanine, tyrosine and tryptophan biosynthesis [PATH:ko00400]	ydiB; quinate/shikimate dehydrogenase [EC:1.1.1.282]
1875	AAV28_30700	hypothetical protein	blr6624	6620280	6620621	0	0	0	0	0	0	0	0	0.538851	0.00749934	1	FALSE	AAV28_30700
1876	AAV28_30705	extensin	bll6625	6620656	6621870	0	0	0	0	0	0	0	0	0.562212	0.0152212	4	FALSE	AAV28_30705
1877	AAV28_28465	hypothetical protein	bll4010	6122795	6123094	0	0	0	0	0	0	0	0	0.311726	0.102729	1	FALSE	AAV28_28465
1878	AAV28_34145	hypothetical protein	blr7297	7352391	7352864	0	0	0	0	0	0	0	0	0.725138	0.000673115	0	FALSE	AAV28_34145
1879	AAV28_28460	hypothetical protein	bll7957	6122565	6122798	0	0	0	0	0	0	0	0	-0.0433323	0.842334		FALSE	AAV28_28460
1880	AAV28_34140	hypothetical protein	blr2996	7351879	7352379	0	0	0	0	0	0	0	0	0.525074	0.0039465	1	FALSE	AAV28_34140
1881	AAV28_38870	transposase	bll2117	8346867	8347172	0	0	0	0	0	0	0	0	-0.158684	0.367797	23	FALSE
1882	AAV28_38695	transposase	bll8199	8321322	8322185	1	0	1	0	0	0	0	1	0.567416	0.0185826		FALSE	AAV28_38695
1883	AAV28_38690	hypothetical protein	blr8198	8320505	8321317	0	0	0	0	0	0	0	0	0.971801	0.000243124	2	FALSE	AAV28_38690
1884	AAV28_38875	integrase	blr8261	8347169	8347996	0	0	0	0	0	0	0	0	0.100495	0.5345		FALSE
1885	AAV28_08260	2-pyrone-4,6-dicarboxylate hydrolase	blr2276	1783823	1784785	0	0	0	0	0	0	0	0	0.0489441	0.786354	1	FALSE	AAV28_08260
1886	AAV28_40055	helicase	bll0159	8579848	8583219	0	0	0	0	0	0	0	0	-0.564436	0.00230205	161	FALSE	AAV28_40055
1887	AAV28_19395	amino acid ABC transporter permease	blr4447	4233257	4234462	0	0	0	0	0	0	0	0	-0.214358	0.319312	0	FALSE	AAV28_19395	Environmental Information Processing	Membrane Transport	02010 ABC transporters [PATH:ko02010]	aapJ, bztA; general L-amino acid transport system substrate-binding protein
1888	AAV28_19390	amino acid ABC transporter substrate-binding protein	blr4446	4232217	4233233	1	0	1	1	0	0	0	0	-0.481247	0.0217782	3	FALSE	AAV28_19390	Environmental Information Processing	Membrane Transport	02010 ABC transporters [PATH:ko02010]	occP, nocP; octopine/nopaline transport system ATP-binding protein [EC:3.6.3.-]
1889	AAV28_40050	tRNA synthetase RNA-binding protein	bsl0158	8579569	8579799	0	0	0	0	0	0	0	0	-0.159667	0.41692	1	FALSE	AAV28_40050
1890	AAV28_28680	histidinol-phosphate aminotransferase	blr6225	6165181	6166233	1	0	1	1	0	0	0	0	-0.827289	0.00447575	1	FALSE	AAV28_28680
1891	AAV28_28685	ABC transporter permease	blr6226	6166362	6167060	0	0	0	0	0	0	0	0	0.207769	0.430386	1	FALSE	AAV28_28685	Environmental Information Processing	Membrane Transport	02010 ABC transporters [PATH:ko02010]	ABC.TG.S; putative tungstate transport system substrate-binding protein
1892	AAV28_08265	gluconolactonase	blr2277	1784782	1785705	0	0	0	0	0	0	0	0	-0.173374	0.457594		FALSE	AAV28_08265
1893	AAV28_02940	peptide ABC transporter substrate-binding protein	bll1212	650366	651916	0	0	0	0	0	0	0	0	0.031234	0.80456	3	FALSE	AAV28_02940	Environmental Information Processing	Membrane Transport	02010 ABC transporters [PATH:ko02010]	dppF; dipeptide transport system ATP-binding protein
1894	AAV28_02945	TetR family transcriptional regulator	blr1213	652132	652791	0	0	0	0	0	0	0	0	0.743732	0.00796257	3	FALSE	AAV28_02945
1895	AAV28_02495	aldo/keto reductase	blr1124	557293	558270	0	0	0	0	0	0	0	0	-0.789648	0.000650765	3	FALSE	AAV28_02495	Metabolism	Carbohydrate Metabolism	00053 Ascorbate and aldarate metabolism [PATH:ko00053]	VTC4; inositol-phosphate phosphatase / L-galactose 1-phosphate phosphatase [EC:3.1.3.25 3.1.3.-]
1896	AAV28_02490	sugar ABC transporter substrate-binding protein	blr1123	556261	557193	0	0	0	0	0	0	0	0	-0.321579	0.108879	2	FALSE	AAV28_02490
1897	AAV28_19570	cytochrome C oxidase subunit II	bll4481	4281576	4282139	0	0	0	0	0	0	0	0	-0.627169	0.000609005		FALSE	AAV28_19570	Metabolism	Energy Metabolism	00190 Oxidative phosphorylation [PATH:ko00190]	coxA; cytochrome c oxidase subunit I [EC:1.9.3.1]
1898	AAV28_32640	monooxygenase	bll7007	7036324	7036905	0	0	0	0	0	0	0	0	-0.871089	0.000468268	1	FALSE	AAV28_32640
1899	AAV28_32645	aliphatic sulfonate ABC transporter ATP-binding protein	bll7008	7036937	7037773	0	0	0	0	0	0	0	0	-0.648613	0.00785727	0	FALSE	AAV28_32645	Environmental Information Processing	Membrane Transport	02010 ABC transporters [PATH:ko02010]	ABC.SN.P, ssuC, tauC; sulfonate/nitrate/taurine transport system permease protein
1900	AAV28_19575	membrane protein	blr4487	4282136	4282312	1	0	1	1	0	0	0	0	0.426971	0.0805075	0	FALSE	AAV28_19575
1901	AAV28_03540	acyl-CoA synthetase	bll1329	763318	764880	0	0	0	0	0	0	0	0	0.788257	0.0134372	1	FALSE	AAV28_03540
1902	AAV28_07040	hypothetical protein	bll2040	1519527	1519949	0	0	0	0	0	0	0	0	0.979803	0.00173971		TRUE	AAV28_07040
1903	AAV28_03015	phosphonate ABC transporter ATPase	blr1226	663411	664109	0	0	0	0	0	0	0	0	0.174044	0.59728	0	FALSE	AAV28_03015	Environmental Information Processing	Membrane Transport	02010 ABC transporters [PATH:ko02010]	phnC; phosphonate transport system ATP-binding protein
1904	AAV28_07045	hypothetical protein	blr2041	1519922	1521145	0	0	0	0	0	0	0	0	3.37962	1.43281e-07		TRUE	AAV28_07045
1905	AAV28_03545	2-nitropropane dioxygenase	blr1330	764989	765954	0	0	0	0	0	0	0	0	-1.86094	8.88767e-06	1	FALSE	AAV28_03545
1906	AAV28_03010	phosphonate C-P lyase system protein PhnK	blr1225	662620	663402	2	0	2	2	0	0	0	0	1.14035	0.00144535		FALSE	AAV28_03010	Environmental Information Processing	Membrane Transport	02010 ABC transporters [PATH:ko02010]	phnL; putative phosphonate transport system ATP-binding protein
1907	AAV28_11930	pyridine nucleotide-disulfide oxidoreductase	blr2983	2609470	2610987	0	0	0	0	0	0	0	0	0.699774	0.0019829	1	FALSE	AAV28_11930
1908	AAV28_11935	hypothetical protein	blr2985	2611173	2613806	0	0	0	0	0	0	0	0	-0.999488	0.0350003	1	FALSE	AAV28_11935
1909	AAV28_29330	sugar ABC transporter permease	bll6354	6321072	6321899	0	0	0	0	0	0	0	0	-1.29839	1.7869e-05	0	FALSE	AAV28_29330
1910	AAV28_29335	ABC transporter permease	bll6355	6321904	6322791	0	0	0	0	0	0	0	0	-0.656162	0.00205541	1	FALSE	AAV28_29335
1911	AAV28_29485	3-dehydroquinate dehydratase	bll6386	6354353	6354802	0	0	0	0	0	0	0	0	-0.486622	0.34813	0	FALSE	AAV28_29485	Metabolism	Amino Acid Metabolism	00400 Phenylalanine, tyrosine and tryptophan biosynthesis [PATH:ko00400]	aroD; 3-dehydroquinate dehydratase I [EC:4.2.1.10]
1912	AAV28_22175	phenylacetic acid degradation protein	bll4964	4825119	4825547	0	0	0	0	0	0	0	0	-2.26113	6.02312e-05	1	FALSE	AAV28_22175
1913	AAV28_22170	50S ribosomal protein L13	bll4963	4824496	4824960	0	0	0	0	0	0	0	0	-2.62012	3.10271e-07	3	FALSE	AAV28_22170	Genetic Information Processing	Translation	03010 Ribosome [PATH:ko03010]	RP-L12, rpl12; large subunit ribosomal protein L12
1914	AAV28_29480	oxidoreductase	bll6385	6353303	6354346	0	0	0	0	0	0	0	0	0.30059	0.161823	0	FALSE	AAV28_29480
1915	AAV28_23550	peptidase	blr5235	5105016	5106131	0	0	0	0	0	0	0	0	0.38531	0.158508	1	FALSE	AAV28_23550	Environmental Information Processing	Signal Transduction	02020 Two-component system [PATH:ko02020]	cpxR; two-component system, OmpR family, response regulator CpxR
1916	AAV28_23220	integrase	blr5169	5044778	5046184	0	1	0	0	1	0	1	0	0.185963	0.375714	720	FALSE	AAV28_23220
1917	AAV28_23555	hypothetical protein	blr5236	5106234	5106659	0	0	0	0	0	0	0	0	-0.401218	0.0498627	1	FALSE	AAV28_23555
1918	AAV28_23225	hypothetical protein	blr5170	5046408	5046812	0	0	0	0	0	0	0	0	-1.60149	0.000281687	1	FALSE	AAV28_23225
1919	AAV28_32395	transcriptional regulator	bll6962	6980359	6981285	0	0	0	0	0	0	0	0	0.669019	0.00368145		FALSE	AAV28_32395
1920	AAV28_27420	hypothetical protein	bll5977	5894769	5895701	0	0	0	0	0	0	0	0	0.282464	0.127684		FALSE	AAV28_27420
1921	AAV28_32465	alkylhydroperoxidase	bll6975	6996917	6997372	0	0	0	0	0	0	0	0	-0.916249	0.000649983	0	FALSE	AAV28_32465
1922	AAV28_27425	methyltransferase	bll5978	5895694	5896938	1	0	1	1	0	0	0	0	-1.65609	2.19947e-05	0	FALSE	AAV28_27425
1923	AAV28_32390	hydrolase	blr6961	6979708	6980340	0	0	0	0	0	0	0	0	-0.112207	0.463133	0	FALSE	AAV28_32390
1924	AAV28_32460	alpha/beta hydrolase	bll6974	6995940	6996815	0	0	0	0	0	0	0	0	0.537924	0.00720088	1	FALSE	AAV28_32460
1925	AAV28_25680	glycosyl transferase	bll5638	5520173	5521675	0	0	0	0	0	0	0	0	-0.597993	0.145711	0	FALSE	AAV28_25680
1926	AAV28_25685	dolichol monophosphate mannose synthase	bll5639	5521694	5522827	0	0	0	0	0	0	0	0	-0.106889	0.586545	3	FALSE	AAV28_25685	Metabolism	Glycan Biosynthesis and Metabolism	00510 N-Glycan biosynthesis [PATH:ko00510]	ALG14; beta-1,4-N-acetylglucosaminyltransferase [EC:2.4.1.141]
1927	AAV28_09240	LytTR family transcriptional regulator	bll2463	2006328	2009141	0	0	0	0	0	0	0	0	0.764997	0.000524512		FALSE	AAV28_09240
1928	AAV28_29155	hypothetical protein	blr6318	6281756	6282361	0	0	0	0	0	0	0	0	0.630966	0.00267361	1	FALSE	AAV28_29155
1929	AAV28_29150	hypothetical protein	blr6317	6281099	6281719	0	0	0	0	0	0	0	0	0.319219	0.171389		FALSE	AAV28_29150
1930	AAV28_09245	hypothetical protein	bll2464	2009138	2010082	0	0	0	0	0	0	0	0	-1.05319	2.44903e-05		FALSE	AAV28_09245
1931	AAV28_08630	chemotaxis protein CheR	blr2348	1870910	1871764	0	0	0	0	0	0	0	0	-0.0508419	0.633515	2	FALSE	AAV28_08630	Environmental Information Processing	Signal Transduction	02020 Two-component system [PATH:ko02020]	yfhA; two-component system, NtrC family, response regulator YfhA
1932	AAV28_08635	chemotaxis protein	blr2349	1871781	1872872	0	0	0	0	0	0	0	0	-0.985687	0.00154265	0	FALSE	AAV28_08635	Environmental Information Processing	Signal Transduction	02020 Two-component system [PATH:ko02020]	cheY; two-component system, chemotaxis family, response regulator CheY
1933	AAV28_08185	alpha/beta hydrolase	blr2261	1767808	1768749	0	0	0	0	0	0	0	0	-0.292917	0.293162	1	FALSE	AAV28_08185
1934	AAV28_08180	MarR family transcriptional regulator	bll2260	1767183	1767599	0	0	0	0	0	0	0	0	0.960355	0.0210718	1	FALSE	AAV28_08180
1935	AAV28_41090	RND transporter	blr0369	8820328	8821218	0	0	0	0	0	0	0	0	-1.01465	0.00626757	1	FALSE	AAV28_41090
1936	AAV28_18115	cell division topological specificity factor	bsr4213	3972197	3972478	0	0	0	0	0	0	0	0	0.315332	0.0651468		FALSE	AAV28_18115
1937	AAV28_41095	peptidase	bll0370	8821455	8822303	0	0	0	0	0	0	0	0	0.211908	0.235969	3	FALSE	AAV28_41095
1938	AAV28_18110	cell division inhibitor MinD	blr4212	3971385	3972200	0	0	0	0	0	0	0	0	0.0867028	0.489003	0	FALSE	AAV28_18110
1939	AAV28_22790	hypothetical protein	bsr5084	4961592	4961834	0	0	0	0	0	0	0	0	0.595445	0.00288472	2	FALSE	AAV28_22790
1940	AAV28_22795	glutamyl-tRNA amidotransferase	bll5087	4963086	4964564	0	0	0	0	0	0	0	0	-1.30582	6.35584e-06		FALSE	AAV28_22795	Genetic Information Processing	Translation	00970 Aminoacyl-tRNA biosynthesis [PATH:ko00970]	gatA; aspartyl-tRNA(Asn)/glutamyl-tRNA (Gln) amidotransferase subunit A [EC:6.3.5.6 6.3.5.7]
1941	AAV28_04530	beta-lactamase	bll1518	974465	975523	0	0	0	0	0	0	0	0	-0.142441	0.420829	0	FALSE	AAV28_04530
1942	AAV28_00895	sulfate permease	bll0811	187754	189970	0	0	0	0	0	0	0	0	0.143866	0.515059	96	FALSE	AAV28_00895
1943	AAV28_09325	phosphoglycolate phosphatase	bll2480	2023855	2024595	0	0	0	0	0	0	0	0	-0.86622	7.26497e-05		FALSE	AAV28_09325
1944	AAV28_04535	thiamine monophosphate synthase	bll1519	975532	976218	0	0	0	0	0	0	0	0	-0.00560485	0.925066	0	FALSE	AAV28_04535
1945	AAV28_09320	hypothetical protein	bsl2479	2023296	2023505	0	0	0	0	0	0	0	0	0.46874	0.044422	8	FALSE	AAV28_09320
1946	AAV28_00890	hypothetical protein	bsl0808	186511	186786	0	0	0	0	0	0	0	0	-0.231147	0.147843	1	FALSE	AAV28_00890
1947	AAV28_26080	methyltransferase	blr5713	5598267	5599238	0	0	0	0	0	0	0	0	-1.13618	0.000572097	3	FALSE	AAV28_26080
1948	AAV28_26085	membrane protein	bll5714	5599498	5600691	0	0	0	0	0	0	0	0	0.193578	0.16514	0	FALSE	AAV28_26085
1949	AAV28_05115	transposase	bll1641	1120522	1121232	0	0	0	0	0	0	0	0	0.491964	0.0149464	0	TRUE	AAV28_05115
1950	AAV28_01065	hypothetical protein	bsr0858	229575	229853	0	0	0	0	0	0	0	0	1.45453	0.0710439	1	FALSE	AAV28_01065
1951	AAV28_05110	hypothetical protein	bll1577	1120117	1120449	0	0	0	0	0	0	0	0	0.0869016	0.589757	10	TRUE
1952	AAV28_08985	peptidase	blr2418	1950418	1951806	1	0	1	1	0	0	0	0	0.601958	0.00266573	1	FALSE	AAV28_08985
1953	AAV28_24790	hypothetical protein	bll6120	5351110	5351364	0	0	0	0	0	0	0	0	-1.4024	0.000121049	1	FALSE	AAV28_24790
1954	AAV28_24025	hypothetical protein	bll5323	5192789	5193328	0	0	0	0	0	0	0	0	-0.181668	0.329181	1	FALSE	AAV28_24025
1955	AAV28_24795	hypothetical protein	blr5474	5351597	5351917	0	0	0	0	0	0	0	0	0.753426	0.000100751	1	FALSE	AAV28_24795
1956	AAV28_01060	MFS transporter		228450	229424	0	0	0	0	0	0	0	0			3	FALSE	AAV28_01060
1957	AAV28_34705	outer surface protein (OMPA-like) heat-resistant agglutinin 1	bll7406	7463754	7464596	0	0	0	0	0	0	0	0	-1.00142	0.000142631	4	FALSE	AAV28_34705
1958	AAV28_34700	hypothetical protein	bll7405	7462688	7463584	0	0	0	0	0	0	0	0	0.855936	0.000121729	3	FALSE	AAV28_34700
1959	AAV28_36390	cytochrome C	blr7738	7801617	7804415	0	0	0	0	0	0	0	0	0.0389523	0.875834	2	FALSE	AAV28_36390
1960	AAV28_00095	imidazole glycerol phosphate synthase	blr0652	17222	17872	0	0	0	0	0	0	0	0	-0.647452	0.00419355		FALSE	AAV28_00095	Metabolism	Amino Acid Metabolism	00340 Histidine metabolism [PATH:ko00340]	E5.3.1.16, hisA; phosphoribosylformimino-5-aminoimidazole carboxamide ribotide isomerase [EC:5.3.1.16]
1961	AAV28_36395	alpha/beta hydrolase	bll7739	7804503	7805450	0	0	0	0	0	0	0	0	-0.421458	0.082153	5	FALSE	AAV28_36395	Metabolism	Lipid Metabolism	00564 Glycerophospholipid metabolism [PATH:ko00564]	PLB; lysophospholipase [EC:3.1.1.5]
1962	AAV28_00090	hypothetical protein	blr0651	16695	17225	0	0	0	0	0	0	0	0	-0.291211	0.556356	1	FALSE	AAV28_00090
1963	AAV28_26330	hypothetical protein	bsr5763	5650360	5650593	0	0	0	0	0	0	0	0	0.233134	0.269412	1	FALSE	AAV28_26330
1964	AAV28_26335	hypothetical protein	bll5764	5650603	5650857	0	0	0	0	0	0	0	0	-0.0347213	0.80025	1	FALSE	AAV28_26335
1965	AAV28_00515	carnitine dehydratase	bll0734	102053	103255	0	0	0	0	0	0	0	0	-1.39867	9.80634e-06	1	FALSE	AAV28_00515
1966	AAV28_20545	phosphoenolpyruvate synthase	blr4655	4472606	4475035	0	0	0	0	0	0	0	0	0.148252	0.511002	1	FALSE	AAV28_20545	Metabolism	Carbohydrate Metabolism	00620 Pyruvate metabolism [PATH:ko00620]	ppdK; pyruvate,orthophosphate dikinase [EC:2.7.9.1]
1967	AAV28_24245	ATPase AAA	bll5367	5232758	5234095	1	0	1	1	0	0	0	0	0.5508	0.013726		FALSE	AAV28_24245
1968	AAV28_18565	amino acid dehydrogenase	bll4301	4062360	4063592	0	0	0	0	0	0	0	0	0.711298	0.00314422	0	FALSE	AAV28_18565	Metabolism	Energy Metabolism	00910 Nitrogen metabolism [PATH:ko00910]	PTAL; phenylalanine/tyrosine ammonia-lyase [EC:4.3.1.25]
1969	AAV28_24240	membrane protein	bll5366	5231488	5232705	0	0	0	0	0	0	0	0	-1.26546	0.000698178	2	FALSE	AAV28_24240
1970	AAV28_00510	glycerol-3-phosphate ABC transporter substrate-binding protein	bll0733	100364	101680	0	0	0	0	0	0	0	0	-0.89124	0.000391087	19	FALSE	AAV28_00510	Environmental Information Processing	Membrane Transport	02010 ABC transporters [PATH:ko02010]	msmG; multiple sugar transport system permease protein
1971	AAV28_18560	XRE family transcriptional regulator	blr4300	4061435	4062271	0	0	0	0	0	0	0	0	-0.00266937	0.593626	2	FALSE	AAV28_18560
1972	AAV28_14410	transporter	bll3476	3166648	3168339	0	0	0	0	0	0	0	0	0.635026	0.000936936	1	FALSE	AAV28_14410
1973	AAV28_14415	aspartate aminotransferase	blr3477	3168686	3170305	0	0	0	0	0	0	0	0	0.663059	0.0212332	1	FALSE	AAV28_14415	Metabolism	Amino Acid Metabolism	00250 Alanine, aspartate and glutamate metabolism [PATH:ko00250]	NIT2; omega-amidase [EC:3.5.1.3]
1974	AAV28_09580	3-oxoacyl-ACP synthase	bll2529	2083393	2084655	0	0	0	0	0	0	0	0	-1.87832	2.63357e-05	0	FALSE	AAV28_09580	Metabolism	Lipid Metabolism	00061 Fatty acid biosynthesis [PATH:ko00061]	fabB; 3-oxoacyl-[acyl-carrier-protein] synthase I [EC:2.3.1.41]
1975	AAV28_09585	transcriptional regulator	bll2530	2084657	2085172	0	0	0	0	0	0	0	0	0.5104	0.0172861	452	FALSE	AAV28_09585
1976	AAV28_25060	histidine kinase	blr5518	5397252	5397830	0	0	0	0	0	0	0	0	-0.264146	0.230533	0	FALSE	AAV28_25060
1977	AAV28_31285	pyrroloquinoline quinone biosynthesis protein PqqD	blr6738	6741357	6741668	0	0	0	0	0	0	0	0	-1.54155	9.7842e-05	0	FALSE	AAV28_31285
1978	AAV28_31280	pyrroloquinoline quinone biosynthesis protein PqqC	blr6737	6740552	6741331	0	0	0	0	0	0	0	0	-0.999994	0.000450713		FALSE	AAV28_31280
1979	AAV28_01140	hypothetical protein	bll5408	240943	241185	0	0	0	0	0	0	0	0	-0.759736	0.00147188	2	FALSE
1980	AAV28_01145	membrane protein	blr0860	241326	241709	0	0	0	0	0	0	0	0	1.02847	0.0191918	2	FALSE	AAV28_01145
1981	AAV28_06490	hypothetical protein	bll5514	1393746	1394177	0	0	0	0	0	0	0	0	1.78058	2.17804e-06	1	TRUE	AAV28_06490
1982	AAV28_06495	hypothetical protein	blr8224	1394524	1394751	0	0	0	0	0	0	0	0	5.63236	2.23162e-08	1	TRUE
1983	AAV28_00630	ATPase	bll0756	126863	128419	0	0	0	0	0	0	0	0	-0.0816403	0.634615		FALSE	AAV28_00630
1984	AAV28_00635	histidine kinase	bll0757	128416	130920	0	0	0	0	0	0	0	0	-0.0515078	0.674391	3	FALSE	AAV28_00635
1985	AAV28_08100	Crp/Fnr family transcriptional regulator	bll2244	1751603	1752280	0	0	0	0	0	0	0	0	0.587657	0.0111374	1	FALSE	AAV28_08100
1986	AAV28_24450	amine oxidase	bll5408	5264859	5266919	0	0	0	0	0	0	0	0	-0.759736	0.00147188	4	FALSE	AAV28_24450
1987	AAV28_01850	ABC transporter permease	bll1001	424554	427016	0	0	0	0	0	0	0	0	-0.137193	0.406973		FALSE	AAV28_01850
1988	AAV28_05370	toxin	bll1687	1164148	1164651	0	0	0	0	0	0	0	0	1.33953	9.99156e-06		TRUE	AAV28_05370
1989	AAV28_01325	monooxygenase	bll0895	293504	294739	0	0	0	0	0	0	0	0	0.575548	0.0814862	169	FALSE	AAV28_01325
1990	AAV28_05375	regulator	bll1688	1164648	1164989	0	0	0	0	0	0	0	0	0.970648	0.000126423	20	TRUE	AAV28_05375
1991	AAV28_01855	ABC transporter ATP-binding protein	bll1002	427013	427666	0	0	0	0	0	0	0	0	-0.0209116	0.842989	2	FALSE	AAV28_01855
1992	AAV28_01320	cytochrome P450	bll0894	291985	293361	0	0	0	0	0	0	0	0	-0.0862187	0.567427	1	FALSE	AAV28_01320	Metabolism	Metabolism of Terpenoids and Polyketides	00903 Limonene and pinene degradation [PATH:ko00903]	E1.1.1.275; (+)-trans-carveol dehydrogenase [EC:1.1.1.275]
1993	AAV28_06675	hypothetical protein	bll1960	1441863	1442192	0	1	0	0	1	1	0	0	0.501127	0.0753586	6	TRUE
1994	AAV28_09910	hypothetical protein	bsr2847	2153825	2154037	0	0	0	0	0	0	0	0	1.94559	1.59083e-06	1	FALSE	AAV28_09910
1995	AAV28_10915	glycogen synthase	bll2778	2375150	2376565	1	0	1	1	0	0	0	0	0.854931	0.00772534	2	FALSE	AAV28_10915	Metabolism	Carbohydrate Metabolism	00500 Starch and sucrose metabolism [PATH:ko00500]	glgC; glucose-1-phosphate adenylyltransferase [EC:2.7.7.27]
1996	AAV28_09915	universal stress protein UspA	bll2590	2154058	2154894	0	0	0	0	0	0	0	0	-1.0159	0.0183355	1	FALSE	AAV28_09915
1997	AAV28_10910	hypothetical protein	blr2777	2373972	2374922	0	0	0	0	0	0	0	0	3.07116	1.61178e-07	1	FALSE	AAV28_10910
1998	AAV28_25040	beta lactamase	blr5513	5392605	5393990	0	0	0	0	0	0	0	0	-0.466412	0.0611122	1	FALSE	AAV28_25040
[truncated: 6,221 more rows]

## Sheet: GANTC_diff_methylation_and_subs
	locus_tag	product	bl_number_y	start	end	motifs_coding	motifs_utr	mods_coding_a	mods_coding_b	mods_utr_a	mods_utr_b	delta_utr	delta_coding	logFC	adj.P.Val	n_homologs	symbiosis_region	query	KEGG_level1	KEGG_level2	KEGG_level3	KEGG_level4
0	AAV28_23430	FAD-binding molybdopterin dehydrogenase	blr5210	5084164	5085180	0	0	0	0	0	0	0	0	0.925747	0.00630004		FALSE	AAV28_23430	Metabolism	Nucleotide Metabolism	00230 Purine metabolism [PATH:ko00230]	yagR; xanthine dehydrogenase YagR molybdenum-binding subunit [EC:1.17.1.4]
1	AAV28_23435	aldehyde oxidase	blr5211	5085188	5087395	10	0	10	10	0	0	0	0	0.714635	0.0046352	0	FALSE	AAV28_23435	Metabolism	Nucleotide Metabolism	00230 Purine metabolism [PATH:ko00230]	xdhB; xanthine dehydrogenase large subunit [EC:1.17.1.4]
2	AAV28_23125	multidrug MFS transporter	blr5151	5025366	5026787	2	0	2	2	0	0	0	0	-0.640879	0.475014	1	FALSE	AAV28_23125
3	AAV28_23120	cytochrome C-552	blr5150	5024948	5025286	4	0	4	4	0	0	0	0	-0.346305	0.0468925	2	FALSE	AAV28_23120
4	AAV28_35800	hypothetical protein	blr4954	7685175	7685669	0	0	0	0	0	0	0	0	0.378584	0.0650369	0	FALSE	AAV28_35800
5	AAV28_27320	uroporphyrinogen III synthase	blr5956	5870002	5870841	4	2	4	4	2	2	0	0	-0.726392	0.0273833	3	FALSE	AAV28_27320
6	AAV28_32275	hydrogenase accessory protein	bll6937	6952741	6953187	0	2	0	0	2	2	0	0	1.06389	0.000401515	1	FALSE	AAV28_32275
7	AAV28_35805	carboxylesterase	blr7622	7685779	7686708	2	0	2	2	0	0	0	0	-0.966036	0.000719735	1	FALSE	AAV28_35805
8	AAV28_32270	hydrogenase accessory protein HypB	bll6936	6951881	6952744	10	0	10	8	0	0	0	2	1.11879	0.0329954		FALSE	AAV28_32270
9	AAV28_27325	peroxiredoxin	bll5957	5870859	5871539	2	0	2	2	0	0	0	0	0.82257	0.000419508	0	FALSE	AAV28_27325
10	AAV28_03190	septum formation inhibitor Maf	blr1259	692526	693155	0	2	0	0	2	2	0	0	-0.0830041	0.619455	3	FALSE	AAV28_03190
11	AAV28_03195	DNA gyrase inhibitor	bsr1260	693322	693504	0	0	0	0	0	0	0	0	0.455059	0.0315519	7	FALSE	AAV28_03195
12	AAV28_41225	Crp/Fnr family transcriptional regulator	blr0396	8853677	8854384	2	0	2	2	0	0	0	0	0.409529	0.0389065	1	FALSE	AAV28_41225
13	AAV28_13090	Heme/copper-type cytochrome/quinol oxidase, subunit 3	blr3212	2870230	2870805	0	0	0	0	0	0	0	0	-0.522733	0.0171746	1	FALSE	AAV28_13090	Metabolism	Energy Metabolism	00910 Nitrogen metabolism [PATH:ko00910]	norD; nitric-oxide reductase NorD protein [EC:1.7.99.7]
14	AAV28_41220	Crp/Fnr family transcriptional regulator	blr0395	8852783	8853493	2	6	2	2	6	6	0	0	-1.64083	7.49625e-06	1	FALSE	AAV28_41220
15	AAV28_31075	AraC family transcriptional regulator	bll6698	6687409	6688242	6	0	6	6	0	0	0	0	-0.00837771	0.294691	1	FALSE	AAV28_31075
16	AAV28_13095	hypothetical protein	bsr3213	2870805	2871068	0	0	0	0	0	0	0	0	-0.772681	0.118538		FALSE	AAV28_13095
17	AAV28_03990	glycerol kinase	blr1410	855496	856998	8	4	8	7	4	3	1	1	-0.106709	0.434155	8	FALSE	AAV28_03990	Metabolism	Lipid Metabolism	00561 Glycerolipid metabolism [PATH:ko00561]	E1.1.1.6, gldA; glycerol dehydrogenase [EC:1.1.1.6]
18	AAV28_03995	GCN5 family acetyltransferase	blr1411	857241	857834	0	2	0	0	2	2	0	0	-1.23389	0.000195075	39	FALSE	AAV28_03995
19	AAV28_37895	iron transporter	bll8038	8138971	8140281	6	0	6	1	0	0	0	5	0.946465	0.00382044	1	FALSE	AAV28_37895
20	AAV28_37890	porin	blr8037	8137610	8138974	2	14	2	2	14	14	0	0	-0.558454	0.0256542	1	FALSE	AAV28_37890
21	AAV28_18030	calpastatin	bll4197	3957124	3957564	2	4	2	1	4	4	0	1	-0.60791	0.000545218	3	FALSE	AAV28_18030
22	AAV28_18035	hypothetical protein	blr4198	3957757	3958707	8	0	8	8	0	0	0	0	-1.06951	4.71385e-05	3	FALSE	AAV28_18035
23	AAV28_00315	transcriptional regulator	bll0696	62584	63516	2	0	2	2	0	0	0	0	-0.230541	0.213713	1	FALSE	AAV28_00315
24	AAV28_04345	sulfite reductase	blr1479	932254	933909	4	0	4	4	0	0	0	0	-3.18952	1.2847e-07	0	FALSE	AAV28_04345	Metabolism	Energy Metabolism	00920 Sulfur metabolism [PATH:ko00920]	cysH; phosphoadenosine phosphosulfate reductase [EC:1.8.4.8]
25	AAV28_00310	MFS transporter	bll0695	60843	62258	0	0	0	0	0	0	0	0	-2.03173	5.34114e-06	143	FALSE	AAV28_00310
26	AAV28_04340	hypothetical protein	blr1478	931917	932225	2	0	2	2	0	0	0	0	-1.81912	3.68367e-06		FALSE	AAV28_04340
27	AAV28_01040	aldehyde dehydrogenase	blr0841	222213	224504	8	0	8	7	0	0	0	1	-0.265812	0.336797		FALSE	AAV28_01040
28	AAV28_01045	phosphohydrolase	blr0842	224904	225998	0	0	0	0	0	0	0	0	-0.675318	0.00163628	48	FALSE	AAV28_01045
29	AAV28_35900	cupin	bll7641	7705002	7705607	6	2	6	6	2	2	0	0	1.2658	0.0022038	2	FALSE	AAV28_35900
30	AAV28_05560	hydrogenase	bsr1725	1212533	1212823	0	0	0	0	0	0	0	0	0.904617	0.00345294	0	TRUE	AAV28_05560
31	AAV28_05565	hypothetical protein	blr1726	1213007	1213399	0	4	0	0	4	4	0	0	5.37624	1.01908e-05	2	TRUE	AAV28_05565
32	AAV28_35905	hypothetical protein	bll7642	7706212	7707300	2	2	2	2	2	2	0	0	0.446169	0.158273	1	FALSE	AAV28_35905
33	AAV28_24470	50S ribosomal protein L10	bll5412	5276474	5276992	0	1	0	0	1	1	0	0	-0.941168	0.000880466	12	FALSE	AAV28_24470	Genetic Information Processing	Translation	03010 Ribosome [PATH:ko03010]	RP-L9, rplI; large subunit ribosomal protein L9
34	AAV28_24475	2-hydroxyacid dehydrogenase	bll5413	5277574	5278527	4	2	4	4	2	2	0	0	0.227119	0.287798	2	FALSE	AAV28_24475
35	AAV28_18355	XapX domain-containing protein	bsr4258	4010150	4010434	0	0	0	0	0	0	0	0	1.3258	4.60397e-05	0	FALSE	AAV28_18355
36	AAV28_35555	SAM-dependent methlyltransferase	blr7575	7629417	7630217	2	2	2	2	2	2	0	0	-0.591869	0.00595206	2	FALSE	AAV28_35555
37	AAV28_18350	chloroperoxidase	blr4257	4009490	4010134	2	6	2	0	6	1	5	2	0.997569	0.00212861	1	FALSE	AAV28_18350
38	AAV28_34605	hypothetical protein	bsr7384	7443008	7443202	0	2	0	0	2	2	0	0	-2.71927	1.07041e-05	50	FALSE	AAV28_34605
39	AAV28_10160	FAD-dependent oxidoreductase	bll2633	2200995	2202299	0	0	0	0	0	0	0	0	-0.773063	0.000209925	1	FALSE	AAV28_10160
40	AAV28_12325	hypothetical protein	blr3063	2700338	2701666	0	0	0	0	0	0	0	0	0.164824	0.559226	1	FALSE	AAV28_12325
41	AAV28_34600	hypothetical protein	bsr7383	7442268	7442462	2	0	2	2	0	0	0	0	0.493852	0.0992711	1	FALSE	AAV28_34600
42	AAV28_10165	ABC transporter substrate-binding protein	bll2634	2202335	2203288	2	0	2	2	0	0	0	0	-0.349519	0.0292946	1	FALSE	AAV28_10165	Environmental Information Processing	Membrane Transport	02010 ABC transporters [PATH:ko02010]	cmpD; bicarbonate transport system ATP-binding protein [EC:3.6.3.-]
43	AAV28_35550	glycosyl transferase family A	bll7574	7627982	7629010	2	0	2	2	0	0	0	0	0.578649	0.00604927	2	FALSE	AAV28_35550
44	AAV28_25875	ABC transporter ATP-binding protein	blr5674	5553098	5553838	4	0	4	4	0	0	0	0	-0.557091	0.00141195		FALSE	AAV28_25875	Environmental Information Processing	Membrane Transport	02010 ABC transporters [PATH:ko02010]	livG; branched-chain amino acid transport system ATP-binding protein
45	AAV28_20805	excinuclease ABC subunit A	blr4702	4526253	4529228	10	6	10	9	6	6	0	1	-0.655017	0.00320555	3	FALSE	AAV28_20805	Genetic Information Processing	Replication and Repair	03420 Nucleotide excision repair [PATH:ko03420]	mfd; transcription-repair coupling factor (superfamily II helicase) [EC:3.6.4.-]
46	AAV28_25870	branched-chain amino acid ABC transporter ATP-binding protein	blr5673	5552268	5553101	0	0	0	0	0	0	0	0	-0.210256	0.293813		FALSE	AAV28_25870
47	AAV28_20800	membrane protein	blr4701	4525201	4525953	2	0	2	2	0	0	0	0	-2.56416	3.90742e-07	7	FALSE	AAV28_20800
48	AAV28_01595	diguanylate cyclase	blr0951	356890	358584	6	6	6	6	6	6	0	0	-0.294236	0.253146	2	FALSE	AAV28_01595
49	AAV28_21170	hypothetical protein	bll4776	4610367	4611338	0	0	0	0	0	0	0	0	-0.290093	0.109473	13	FALSE	AAV28_21170
50	AAV28_01265	ABC transporter permease	bll0883	277537	278658	0	0	0	0	0	0	0	0	-0.578822	0.0244467		FALSE	AAV28_01265	Environmental Information Processing	Membrane Transport	02010 ABC transporters [PATH:ko02010]	livH; branched-chain amino acid transport system permease protein
51	AAV28_21175	threonine synthase	bll4777	4611547	4612788	0	0	0	0	0	0	0	0	-0.63619	0.00199136	2	FALSE	AAV28_21175
52	AAV28_01590	hypothetical protein	bsl0950	356408	356668	0	0	0	0	0	0	0	0	-0.309482	0.0752757	2	FALSE	AAV28_01590
53	AAV28_01260	diguanylate cyclase	bll0882	274253	277363	16	2	16	14	2	2	0	2	0.178813	0.45962	1	FALSE	AAV28_01260
54	AAV28_39290	hypothetical protein	bll0005	8429889	8430212	0	0	0	0	0	0	0	0	0.794897	0.00111604	2	FALSE	AAV28_39290
55	AAV28_30650	esterase	bll6614	6608801	6609514	2	0	2	2	0	0	0	0	0.481915	0.00457486	2	FALSE	AAV28_30650
56	AAV28_39295	ribonucleotide-diphosphate reductase subunit beta	bll0006	8430434	8431507	6	0	6	5	0	0	0	1	0.764373	0.000451395		FALSE	AAV28_39295
57	AAV28_30655	hypothetical protein	bll6615	6609585	6610013	0	0	0	0	0	0	0	0	0.0953981	0.759641	2	FALSE	AAV28_30655
58	AAV28_30385	hypothetical protein	blr0105	6547664	6548080	4	0	4	4	0	0	0	0	0.0535208	0.277068	2	FALSE	AAV28_30385
59	AAV28_30380	ATPase AAA	blr6561	6544996	6547569	10	0	10	10	0	0	0	0	-0.804301	0.000956699	2	FALSE	AAV28_30380
60	AAV28_34540	hypothetical protein	bsl7372	7429325	7429540	0	2	0	0	2	2	0	0	-0.275102	0.172125	1	FALSE	AAV28_34540
61	AAV28_34545	hypothetical protein	blr7373	7429686	7430198	2	0	2	2	0	0	0	0	0.317759	0.46857	1	FALSE	AAV28_34545
62	AAV28_14260	6-carboxyhexanoate--CoA ligase	blr3446	3133911	3136034	5	0	5	5	0	0	0	0	0.758492	0.003261	0	FALSE	AAV28_14260
63	AAV28_14265	ABC transporter permease	blr3447	3136098	3137315	4	1	4	4	1	1	0	0	0.506942	0.202188	1	FALSE	AAV28_14265
64	AAV28_10295	cell envelope protein	blr2659	2227997	2229406	2	4	2	2	4	4	0	0	0.64706	0.00248939	1	FALSE	AAV28_10295
65	AAV28_04960	transposase	bll2117	1085038	1085343	0	4	0	0	4	3	1	0	-0.158684	0.367797	20	TRUE	AAV28_04960
66	AAV28_10290	hypothetical protein	blr2658	2226787	2227680	4	4	4	4	4	4	0	0	-0.412089	0.0212727	96	FALSE	AAV28_10290
67	AAV28_04965	hypothetical protein	blr1610	1085855	1086643	8	0	7	8	0	0	0	-1	0.671153	0.000824843	20	TRUE	AAV28_04965
68	AAV28_36765	transcriptional regulator	blr7813	7882754	7883431	0	0	0	0	0	0	0	0	-0.312743	0.428637	2	FALSE	AAV28_36765
69	AAV28_36760	RNA polymerase sigma 70	blr7812	7881648	7882517	4	0	4	4	0	0	0	0	-0.429716	0.0453359	1	FALSE	AAV28_36760	Genetic Information Processing	Transcription	03020 RNA polymerase [PATH:ko03020]	fliA; RNA polymerase sigma factor for flagellar operon FliA
70	AAV28_31385	hypothetical protein	bll4008	6761314	6761502	2	0	2	2	0	0	0	0	0.768495	0.00740121		FALSE
71	AAV28_31380	hypothetical protein	bll6757	6760638	6761321	4	0	4	4	0	0	0	0	0.710066	0.00875898		FALSE	AAV28_31380
72	AAV28_37640	secretion protein HlyD	bll7986	8088354	8089592	2	0	2	2	0	0	0	0	1.30057	0.000233946	0	FALSE	AAV28_37640
73	AAV28_39075	transposase		8378211	8379584	6	4	6	1	4	3	1	5			2	FALSE
74	AAV28_30035	hypothetical protein	bll6495	6469647	6470741	2	0	2	2	0	0	0	0	0.820361	0.00520538	1	FALSE	AAV28_30035
75	AAV28_39070	hypothetical protein	blr8269	8377598	8377999	0	6	0	0	6	6	0	0	0.149688	0.477438	1	FALSE	AAV28_39070
76	AAV28_30030	oxidoreductase	bll6494	6468529	6469380	0	2	0	0	2	1	1	0	0.0304611	0.774511	1	FALSE	AAV28_30030
77	AAV28_28205	hypothetical protein	bll6134	6067467	6067994	4	4	4	4	4	4	0	0	1.08424	0.0026752	3	FALSE	AAV28_28205
78	AAV28_28200	hypothetical protein	bll6133	6066845	6067420	0	0	0	0	0	0	0	0	0.578027	0.0125908	1	FALSE	AAV28_28200
79	AAV28_37645	peptide ABC transporter permease	bll7987	8089595	8091958	4	0	4	2	0	0	0	2	0.112816	0.555111	0	FALSE	AAV28_37645
80	AAV28_20770	potassium transport protein Kup	blr4695	4516857	4518710	2	0	2	2	0	0	0	0	-1.7197	1.4965e-06		FALSE	AAV28_20770
81	AAV28_20775	DNA gyrase subunit A	bll4696	4518834	4521563	12	2	12	10	2	2	0	2	1.02446	6.20779e-05	2	FALSE	AAV28_20775
82	AAV28_13125	DeoR faimly transcriptional regulator	blr3219	2876545	2877495	4	0	4	4	0	0	0	0	-0.24923	0.167951	0	FALSE	AAV28_13125
83	AAV28_13120	hydrolase	blr3218	2875876	2876538	2	0	2	2	0	0	0	0	-0.0926707	0.578915	1	FALSE	AAV28_13120
84	AAV28_12295	2-amino-4-hydroxy-6- hydroxymethyldihydropteridine pyrophosphokinase	bll3057	2695446	2695937	0	0	0	0	0	0	0	0	0.0454265	0.371795	0	FALSE	AAV28_12295	Metabolism	Metabolism of Cofactors and Vitamins	00790 Folate biosynthesis [PATH:ko00790]	folB; dihydroneopterin aldolase [EC:4.1.2.25]
85	AAV28_12290	methylmalonyl-CoA mutase	bll3056	2693493	2695364	0	0	0	0	0	0	0	0	-1.4002	0.000118007	1	FALSE	AAV28_12290	Metabolism	Carbohydrate Metabolism	00630 Glyoxylate and dicarboxylate metabolism [PATH:ko00630]	MCEE; methylmalonyl-CoA epimerase [EC:5.1.99.1]
86	AAV28_27920	ABC transporter substrate-binding protein	blr6078	6014804	6015979	8	0	8	8	0	0	0	0	-0.386746	0.0768305	2	FALSE	AAV28_27920	Environmental Information Processing	Membrane Transport	02010 ABC transporters [PATH:ko02010]	aotP; arginine/ornithine transport system ATP-binding protein [EC:3.6.3.-]
87	AAV28_06065	hypothetical protein	bsl1828	1298111	1298332	0	4	0	0	4	3	1	0	0.109245	0.542423	24	TRUE	AAV28_06065
88	AAV28_06060	hypothetical protein		1297866	1298108	1	2	1	1	2	2	0	0			7	TRUE	AAV28_06060
89	AAV28_27925	cupin	blr6079	6016007	6016462	2	0	2	2	0	0	0	0	-1.77747	3.38034e-06	0	FALSE	AAV28_27925
90	AAV28_10830	universal stress protein UspA	blr2761	2358881	2359714	6	2	6	6	2	2	0	0	-0.826858	0.000187778	1	FALSE	AAV28_10830
91	AAV28_37380	ABC transporter permease	bll7932	8027218	8028093	0	2	0	0	2	2	0	0	0.304652	0.269614	2	FALSE	AAV28_37380	Environmental Information Processing	Membrane Transport	02010 ABC transporters [PATH:ko02010]	livK; branched-chain amino acid transport system substrate-binding protein
92	AAV28_09870	phosphoribulokinase	blr2582	2143649	2144524	6	0	6	6	0	0	0	0	0.37652	0.0510126	0	FALSE	AAV28_09870	Metabolism	Energy Metabolism	00710 Carbon fixation in photosynthetic organisms [PATH:ko00710]	E5.3.1.6B, rpiB; ribose 5-phosphate isomerase B [EC:5.3.1.6]
93	AAV28_37385	ABC transporter	blr7933	8028355	8029104	0	0	0	0	0	0	0	0	-0.0813031	0.642204	2	FALSE	AAV28_37385
94	AAV28_10835	transcriptional regulator	blr2762	2359753	2360178	0	0	0	0	0	0	0	0	0.336404	0.0366725	1	FALSE	AAV28_10835
95	AAV28_09875	transketolase	blr2583	2144541	2146559	6	0	6	6	0	0	0	0	0.0885553	0.561259	0	FALSE	AAV28_09875	Metabolism	Carbohydrate Metabolism	00030 Pentose phosphate pathway [PATH:ko00030]	rpe, RPE; ribulose-phosphate 3-epimerase [EC:5.1.3.1]
96	AAV28_31920	flagellin	bll6866	6881984	6882925	14	2	14	14	2	2	0	0	-2.89778	8.81293e-08	4	FALSE	AAV28_31920	Environmental Information Processing	Signal Transduction	02020 Two-component system [PATH:ko02020]	flhC; flagellar transcriptional activator FlhC
97	AAV28_31925	flagellar biosynthetic protein flip	bll6867	6883191	6883931	6	0	6	6	0	0	0	0	0.277564	0.260762		FALSE	AAV28_31925	Cellular Processes	Cell Motility	02040 Flagellar assembly [PATH:ko02040]	fliQ; flagellar biosynthetic protein FliQ
98	AAV28_17465	hypothetical protein	blr4087	3840113	3841000	2	6	2	2	6	6	0	0	-1.90883	1.92475e-06	1	FALSE	AAV28_17465
99	AAV28_17460	aminodeoxychorismate lyase	blr4086	3838720	3839997	6	4	6	6	4	4	0	0	-1.01485	2.18432e-05	3	FALSE	AAV28_17460
100	AAV28_35230	hypothetical protein	bll7511	7565612	7565917	0	4	0	0	4	4	0	0	-1.71578	2.66666e-05	2	FALSE	AAV28_35230
101	AAV28_35235	hypothetical protein	bll7512	7566634	7566927	0	0	0	0	0	0	0	0	0.429271	0.0766253	2	FALSE
102	AAV28_16735	hypothetical protein	blr3944	3697325	3697870	2	2	2	2	2	2	0	0	-0.0424783	0.901871	1	FALSE	AAV28_16735
103	AAV28_32710	ACR family transporter	bll7019	7051706	7054852	14	0	14	13	0	0	0	1	0.205936	0.459303		FALSE	AAV28_32710
104	AAV28_12470	ArsR family transcriptional regulator	bll3090	2726269	2726595	2	0	2	2	0	0	0	0	0.591772	0.00114278	1	FALSE	AAV28_12470
105	AAV28_19175	NAD-dependent deacetylase	blr4409	4189761	4190519	6	2	6	6	2	1	1	0	0.489036	0.00952775	5	FALSE	AAV28_19175
106	AAV28_32715	hemolysin secretion protein D	bll7020	7054849	7055925	2	0	2	2	0	0	0	0	0.835637	0.000260411		FALSE	AAV28_32715
107	AAV28_16730	hypothetical protein	blr3943	3696359	3697018	6	0	6	6	0	0	0	0	-1.70033	2.97269e-06	0	FALSE	AAV28_16730
108	AAV28_19170	hypothetical protein	bsr4408	4188951	4189241	0	0	0	0	0	0	0	0	0.206972	0.401997	1	FALSE	AAV28_19170
109	AAV28_12475	ArsR family transcriptional regulator	blr3091	2727043	2727360	4	0	4	4	0	0	0	0	-0.159846	0.373102	1	FALSE	AAV28_12475
110	AAV28_27690	peptidase	bll6031	5957060	5957911	4	0	4	1	0	0	0	3	1.00106	8.33525e-05	1	FALSE	AAV28_27690
111	AAV28_27695	tricarboxylate transporter	bll6032	5958113	5959630	0	0	0	0	0	0	0	0	-0.302402	0.0415565	0	FALSE	AAV28_27695
112	AAV28_38650	hypothetical protein	blr8190	8313580	8313864	0	6	0	0	6	1	5	0	0.675532	0.0109534	2	FALSE	AAV28_38650
113	AAV28_38655	hypothetical protein	bll4453	8314328	8314681	4	0	4	1	0	0	0	3	-1.19267	0.000299953	18	FALSE	AAV28_38655
114	AAV28_37565	dihydrodipicolinate synthase	bll7969	8070426	8071310	8	0	8	7	0	0	0	1	0.298405	0.113576	1	FALSE	AAV28_37565	Metabolism	Amino Acid Metabolism	00300 Lysine biosynthesis [PATH:ko00300]	E1.2.1.11, asd; aspartate-semialdehyde dehydrogenase [EC:1.2.1.11]
115	AAV28_25205	aldehyde oxidase	bll5547	5427607	5428590	2	2	2	2	1	2	-1	0	0.0808148	0.678156	1	FALSE	AAV28_25205
116	AAV28_37560	TonB-dependent receptor	bll7968	8067891	8070212	6	4	6	6	4	4	0	0	0.404601	0.106272	1	FALSE	AAV28_37560
117	AAV28_25200	hypothetical protein	bll1581	5427112	5427306	0	0	0	0	0	0	0	0	-0.846673	0.0190203	3	FALSE	AAV28_25200
118	AAV28_29000	2-succinylbenzoate--CoA ligase	blr6287	6237076	6238461	6	0	6	6	0	0	0	0	0.470652	0.0218955		FALSE	AAV28_29000
119	AAV28_29550	amino acid ABC transporter permease	blr6398	6364853	6365503	4	0	4	4	0	0	0	0	0.879434	0.02099	0	FALSE	AAV28_29550
120	AAV28_29005	3-oxoacyl-ACP reductase	blr6288	6238454	6239179	2	0	2	2	0	0	0	0	0.806352	0.00939265		FALSE	AAV28_29005	Metabolism	Lipid Metabolism	00061 Fatty acid biosynthesis [PATH:ko00061]	fabH; 3-oxoacyl-[acyl-carrier-protein] synthase III [EC:2.3.1.180]
121	AAV28_29555	hypothetical protein	blr6400	6365539	6366381	2	0	2	2	0	0	0	0	0.23278	0.477948	1	FALSE	AAV28_29555
122	AAV28_41415	membrane protein	blr0433	8891572	8892921	4	0	4	4	0	0	0	0	-1.06336	0.000421996	1	FALSE	AAV28_41415
123	AAV28_41410	50S rRNA methyltransferase	blr0432	8891056	8891538	6	2	6	6	2	2	0	0	0.202558	0.166769	3	FALSE	AAV28_41410
124	AAV28_02810	ATP F0F1 synthase subunit B	bll1185	622257	622742	0	0	0	0	0	0	0	0	-2.24833	1.59537e-06	0	FALSE	AAV28_02810	Metabolism	Energy Metabolism	00190 Oxidative phosphorylation [PATH:ko00190]	ATPF1D, atpH; F-type H+-transporting ATPase subunit delta [EC:3.6.3.14]
125	AAV28_02760	cytochrome B562	blr1175	612680	613576	0	0	0	0	0	0	0	0	0.0121558	0.581302	2	FALSE	AAV28_02760	Metabolism	Energy Metabolism	00190 Oxidative phosphorylation [PATH:ko00190]	coxD, ctaF; cytochrome c oxidase subunit IV [EC:1.9.3.1]
126	AAV28_02815	ATP synthase subunit B	bll1186	622748	623311	4	0	4	4	0	0	0	0	-2.42185	3.72892e-05	2	FALSE	AAV28_02815	Metabolism	Energy Metabolism	00190 Oxidative phosphorylation [PATH:ko00190]	ATPF1D, atpH; F-type H+-transporting ATPase subunit delta [EC:3.6.3.14]
127	AAV28_02765	membrane protein	blr1176	613674	614075	0	2	0	0	2	2	0	0	-0.152981	0.327266	3	FALSE	AAV28_02765
128	AAV28_08500	hypothetical protein	bll2323	1841758	1842432	0	0	0	0	0	0	0	0	-0.0477114	0.736157	0	FALSE	AAV28_08500
129	AAV28_07730	hypothetical protein	bsl2175	1669122	1669388	2	0	2	2	0	0	0	0	0.15005	0.51612	0	TRUE	AAV28_07730
130	AAV28_08505	2-acyl-glycerophospho-ethanolamine acyltransferase	bll2324	1842438	1845842	2	0	2	2	0	0	0	0	0.146715	0.309856	2	FALSE	AAV28_08505	Metabolism	Lipid Metabolism	00071 Fatty acid metabolism [PATH:ko00071]	mbtM; long-chain-fatty-acid--[acyl-carrier-protein] ligase [EC:6.2.1.20]
131	AAV28_07735	histidine kinase	bll2176	1669413	1671407	12	2	12	12	2	2	0	0	0.469088	0.32725	2	TRUE	AAV28_07735
132	AAV28_07085	anthranilate phosphoribosyltransferase	bll2049	1528489	1529502	12	0	12	12	0	0	0	0	2.9398	5.71227e-08	2	TRUE	AAV28_07085
133	AAV28_07080	hypothetical protein	bsl2048	1528064	1528297	0	0	0	0	0	0	0	0	2.48334	7.00116e-06	2	TRUE	AAV28_07080
134	AAV28_33400	membrane protein TolA	bll7153	7196171	7197124	2	0	2	2	0	0	0	0	0.273838	0.227019	0	FALSE	AAV28_33400
135	AAV28_04425	3-oxoacyl-ACP reductase	blr1495	948261	948998	4	0	4	3	0	0	0	1	-0.0790729	0.423955	3	FALSE	AAV28_04425	Metabolism	Lipid Metabolism	00061 Fatty acid biosynthesis [PATH:ko00061]	fabH; 3-oxoacyl-[acyl-carrier-protein] synthase III [EC:2.3.1.180]
136	AAV28_04420	3-oxoacyl-ACP reductase	bll1494	947382	948161	0	0	0	0	0	0	0	0	0.256371	0.431415	3	FALSE	AAV28_04420
137	AAV28_33405	biopolymer transporter ExbD	bll7154	7197134	7197583	2	0	2	1	0	0	0	1	0.301776	0.0521759	1	FALSE	AAV28_33405
138	AAV28_23330	CrtK/TspO family sensor protein	bll5190	5063769	5064164	0	0	0	0	0	0	0	0	-2.66671	1.31084e-07	2	FALSE	AAV28_23330
139	AAV28_02105	NADH dehydrogenase	bll1051	482468	483733	2	2	2	2	2	2	0	0	0.14764	0.477329	3	FALSE	AAV28_02105	Metabolism	Energy Metabolism	00190 Oxidative phosphorylation [PATH:ko00190]	E1.6.99.3; NADH dehydrogenase [EC:1.6.99.3]
140	AAV28_23335	Nex18 symbiotically induced protein	bll5191	5064397	5064861	2	0	2	2	0	0	0	0	-2.161	1.27924e-05	2	FALSE
141	AAV28_02100	ABC transporter permease	blr1050	480965	482176	6	0	6	4	0	0	0	2	-0.113377	0.592724	1	FALSE	AAV28_02100	Environmental Information Processing	Membrane Transport	02010 ABC transporters [PATH:ko02010]	aotP; arginine/ornithine transport system ATP-binding protein [EC:3.6.3.-]
142	AAV28_24910	ATP-dependent DNA helicase	blr5493	5372008	5374065	6	6	6	5	6	6	0	1	-0.0505817	0.727808	2	FALSE	AAV28_24910	Genetic Information Processing	Replication and Repair	03420 Nucleotide excision repair [PATH:ko03420]	uvrC; excinuclease ABC subunit C
143	AAV28_40090	hypothetical protein	bsl0168	8590178	8590456	0	0	0	0	0	0	0	0	0.883864	0.00140921	47	FALSE	AAV28_40090
144	AAV28_24915	peptidase M38	bll5494	5374072	5375319	2	0	2	2	0	0	0	0	2.0029	1.54206e-06	0	FALSE	AAV28_24915
145	AAV28_40095	hypothetical protein	bsl0169	8590742	8591038	2	0	2	1	0	0	0	1	1.2974	2.95271e-05		FALSE	AAV28_40095
146	AAV28_07885	RNA polymerase sigma70 factor	blr2203	1698568	1699113	0	0	0	0	0	0	0	0	-0.0397502	0.783013	2	FALSE	AAV28_07885	Genetic Information Processing	Transcription	03020 RNA polymerase [PATH:ko03020]	fliA; RNA polymerase sigma factor for flagellar operon FliA
147	AAV28_07555	cytochrome P450	blr2143	1636989	1637294	0	0	0	0	0	0	0	0	3.58773	1.78669e-06	5	TRUE	AAV28_07555
148	AAV28_24315	50S ribosomal protein L15	bll5381	5246947	5247432	0	0	0	0	0	0	0	0	-1.2242	0.000402652	1	FALSE	AAV28_24315	Genetic Information Processing	Translation	03010 Ribosome [PATH:ko03010]	RP-L14, rplN; large subunit ribosomal protein L14
149	AAV28_07880	flagellar export protein FliJ	blr2202	1697966	1698385	0	2	0	0	2	2	0	0	-1.04714	0.000293326	2	FALSE	AAV28_07880
150	AAV28_24310	preprotein translocase subunit SecY	bll5380	5245467	5246798	2	0	2	2	0	0	0	0	-1.65341	7.2494e-06	3	FALSE	AAV28_24310	Environmental Information Processing	Membrane Transport	03070 Bacterial secretion system [PATH:ko03070]	secG; preprotein translocase subunit SecG
151	AAV28_07550	hypothetical protein	bll2142	1636329	1636895	2	0	2	2	0	0	0	0	1.4042	0.00034214	5	TRUE	AAV28_07550
152	AAV28_34830	hypothetical protein	blr6288	7488208	7488438	0	0	0	0	0	0	0	0	0.806352	0.00939265	1	FALSE	AAV28_34830
153	AAV28_11175	sugar kinase	bll2833	2433907	2434800	0	2	0	0	2	2	0	0	-0.791468	0.00359535	3	FALSE	AAV28_11175
154	AAV28_11170	ribokinase	bll2832	2432981	2433889	4	0	4	4	0	0	0	0	-0.0878774	0.788063	0	FALSE	AAV28_11170	Metabolism	Carbohydrate Metabolism	00030 Pentose phosphate pathway [PATH:ko00030]	E4.1.2.4, deoC; deoxyribose-phosphate aldolase [EC:4.1.2.4]
155	AAV28_34835	excinuclease ABC subunit B	blr7431	7488958	7491459	10	4	10	10	4	4	0	0	-0.874659	0.00030569	10	FALSE	AAV28_34835	Genetic Information Processing	Replication and Repair	03420 Nucleotide excision repair [PATH:ko03420]	uvrA; excinuclease ABC subunit A
156	AAV28_22420	hypothetical protein	bll5013	4877527	4878642	0	20	0	0	20	0	20	0	-2.80661	3.64461e-07	3	FALSE	AAV28_22420
157	AAV28_42035	enoyl-CoA hydratase	bll0552	9016894	9017706	2	0	2	2	0	0	0	0	-1.14798	4.69995e-05	3	FALSE	AAV28_42035	Metabolism	Carbohydrate Metabolism	00640 Propanoate metabolism [PATH:ko00640]	E1.3.1.-; [EC:1.3.1.-]
158	AAV28_40325	aspartate kinase	blr0216	8636666	8637922	2	0	2	2	0	0	0	0	-2.71432	1.36133e-07	3	FALSE	AAV28_40325	Metabolism	Amino Acid Metabolism	00270 Cysteine and methionine metabolism [PATH:ko00270]	E1.14.17.4; aminocyclopropanecarboxylate oxidase [EC:1.14.17.4]
159	AAV28_40320	membrane protein	bll0215	8636023	8636490	2	0	2	2	0	0	0	0	-0.0598941	0.682077	3	FALSE	AAV28_40320
160	AAV28_09670	hypothetical protein	bsr5763	2105871	2106104	0	0	0	0	0	0	0	0	0.233134	0.269412	2	FALSE	AAV28_09670
161	AAV28_36570	superoxide dismutase	bll7774	7841309	7841905	4	0	4	4	0	0	0	0	-0.414836	0.140206	2	FALSE	AAV28_36570	Cellular Processes	Transport and Catabolism	04146 Peroxisome [PATH:ko04146]	E1.15.1.1C, sodC, SOD1; Cu/Zn superoxide dismutase [EC:1.15.1.1]
162	AAV28_04280	hypothetical protein	bll1466	916066	916437	2	0	2	2	0	0	0	0	0.180661	0.244942	2	FALSE	AAV28_04280
163	AAV28_36575	acetyltransferase	blr7775	7842151	7842678	2	0	2	2	0	0	0	0	-0.0170304	0.673374	2	FALSE	AAV28_36575
164	AAV28_09675	chemotaxis protein	blr2546	2106313	2108079	8	0	8	8	0	0	0	0	-0.347204	0.0987106	1	FALSE	AAV28_09675
165	AAV28_04285	permease	bll1467	916515	917627	2	2	2	2	2	2	0	0	0.332684	0.0213794	1	FALSE	AAV28_04285
166	AAV28_23595	hypothetical protein	blr5245	5114912	5115136	0	4	0	0	4	4	0	0	1.34836	0.00228977	1	FALSE	AAV28_23595
167	AAV28_23590	hypothetical protein	bll5244	5113906	5114709	2	0	2	2	0	0	0	0	1.14882	5.53982e-05	1	FALSE	AAV28_23590
168	AAV28_05775	hypothetical protein	blr4230	1249914	1250177	0	0	0	0	0	0	0	0	0.36199	0.0727515	2	TRUE	AAV28_05775
169	AAV28_05770	molybdenum processing protein	blr1770	1248987	1249763	0	2	0	0	2	2	0	0	5.19284	5.78115e-09	2	TRUE	AAV28_05770
170	AAV28_00500	glycerol-3-phosphate transporter membrane protein	bll0731	98585	99433	2	0	2	2	0	0	0	0	-0.665165	0.0176573		FALSE	AAV28_00500	Environmental Information Processing	Membrane Transport	02010 ABC transporters [PATH:ko02010]	ugpA; sn-glycerol 3-phosphate transport system permease protein
171	AAV28_00050	lytic transglycosylase	blr0643	8962	10515	4	0	4	4	0	0	0	0	0.638569	0.0356202		FALSE	AAV28_00050
172	AAV28_00505	glycerol-3-phosphate transporter permease	bll0732	99433	100314	4	0	4	4	0	0	0	0	0.337968	0.0174613	1	FALSE	AAV28_00505
173	AAV28_00055	DNA mismatch repair protein MutS	blr0644	10512	11102	0	0	0	0	0	0	0	0	-0.0364711	0.751864		FALSE	AAV28_00055
174	AAV28_20165	malonate transporter	bll4587	4398575	4399528	4	0	4	4	0	0	0	0	0.23585	0.715194	3	FALSE	AAV28_20165
175	AAV28_09015	multidrug transporter	blr2422	1956099	1957205	2	0	2	2	0	0	0	0	0.658107	0.00312806	2	FALSE	AAV28_09015
176	AAV28_25995	caspase (peptidase)	bll5696	5580046	5581848	8	2	8	8	2	2	0	0	-0.4794	0.0228045	1	FALSE	AAV28_25995
177	AAV28_09010	membrane protein	blr2421	1954471	1955802	2	2	2	2	2	2	0	0	-1.25472	2.44898e-05	2	FALSE	AAV28_09010
178	AAV28_20160	2-octaprenyl-6-methoxyphenyl hydroxylase	blr4586	4397384	4398568	0	0	0	0	0	0	0	0	-0.927827	0.000862995	1	FALSE	AAV28_20160	Metabolism	Metabolism of Cofactors and Vitamins	00130 Ubiquinone and other terpenoid-quinone biosynthesis [PATH:ko00130]	ubiG; 3-demethylubiquinone-9 3-methyltransferase [EC:2.1.1.- 2.1.1.64]
179	AAV28_04610	transcriptional regulator	blr1534	994616	995362	0	2	0	0	2	2	0	0	-1.49737	0.000200162	3	FALSE	AAV28_04610
180	AAV28_09265	hypothetical protein	bsr2468	2012657	2012920	2	0	2	2	0	0	0	0	-0.254248	0.359504		FALSE	AAV28_09265
181	AAV28_04615	crossover junction endodeoxyribonuclease RuvC	blr1535	995602	996129	2	6	2	2	6	6	0	0	-0.646636	0.00245747	44	FALSE	AAV28_04615	Genetic Information Processing	Replication and Repair	03440 Homologous recombination [PATH:ko03440]	ruvB; holliday junction DNA helicase RuvB
182	AAV28_05485	transposase		1193766	1194497	2	0	2	2	0	0	0	0			0	TRUE	AAV28_05485
183	AAV28_01905	SoxZ	bll1012	437806	438117	0	0	0	0	0	0	0	0	-1.08101	0.000137921	0	FALSE	AAV28_01905
184	AAV28_01900	sulfur oxidation protein	bll1011	436943	437806	0	0	0	0	0	0	0	0	0.650471	0.00851575		FALSE	AAV28_01900
185	AAV28_05480	hypothetical protein	blr1709	1193179	1193757	0	6	0	0	6	3	3	0	2.58057	9.17818e-08	7	TRUE	AAV28_05480
186	AAV28_15415	molecular chaperone GroEL	blr3683	3392108	3393739	6	0	5	6	0	0	0	-1	1.12569	0.000233286		FALSE	AAV28_15415	Genetic Information Processing	Folding, Sorting and Degradation	03018 RNA degradation [PATH:ko03018]	dnaK; molecular chaperone DnaK
187	AAV28_27175	D-beta-D-heptose 1-phosphate adenosyltransferase	bll5927	5838398	5839882	0	0	0	0	0	0	0	0	-1.31972	0.000144069	0	FALSE	AAV28_27175	Metabolism	Glycan Biosynthesis and Metabolism	00540 Lipopolysaccharide biosynthesis [PATH:ko00540]	gmhA; phosphoheptose isomerase [EC:5.-.-.-]
188	AAV28_15410	hypothetical protein	blr3682	3391169	3392002	8	0	8	8	0	0	0	0	0.821054	0.000253176	0	FALSE	AAV28_15410
189	AAV28_27170	ligase	bll5926	5837115	5838401	2	0	2	2	0	0	0	0	0.0880371	0.643879		FALSE	AAV28_27170
190	AAV28_09260	NUDIX hydrolase	blr2467	2011989	2012660	2	0	2	2	0	0	0	0	0.107318	0.53647		FALSE	AAV28_09260
191	AAV28_10625	indolepyruvate ferredoxin oxidoreductase	bll2723	2309435	2312911	14	0	14	14	0	0	0	0	0.910589	0.004363	2	FALSE	AAV28_10625
192	AAV28_10335	arylsulfatase	bll2667	2240943	2243441	6	4	6	6	4	4	0	0	0.780911	0.000566535	1	FALSE	AAV28_10335
193	AAV28_10620	succinate dehydrogenase	blr2722	2307659	2309380	2	0	2	2	0	0	0	0	-0.545089	0.00626641	1	FALSE	AAV28_10620
194	AAV28_10330	hypothetical protein	bll4972	2240591	2240818	0	2	0	0	2	2	0	0	0.393183	0.0302368	1	FALSE	AAV28_10330
195	AAV28_20340	hypothetical protein	blr6743	4436635	4436841	0	0	0	0	0	0	0	0	-0.967802	0.000492445	2	FALSE
196	AAV28_25195	quinone oxidoreductase	blr5544	5426079	5427053	2	0	2	2	0	0	0	0	0.103618	0.673107	2	FALSE
197	AAV28_20345	hypothetical protein	bll4881	4437194	4437460	0	0	0	0	0	0	0	0	1.32907	0.000696146	2	FALSE
198	AAV28_25190	LysR family transcriptional regulator	bll5543	5425106	5425957	0	0	0	0	0	0	0	0	-0.00812161	0.686794	2	FALSE	AAV28_25190
199	AAV28_31710	ABC transporter permease	bll6824	6840546	6841358	4	0	4	3	0	0	0	1	0.908374	0.0269862	2	FALSE	AAV28_31710
200	AAV28_31240	MCD, Malonyl-CoA decarboxylase MCD	blr6729	6733796	6735145	6	2	6	6	2	2	0	0	-1.51994	3.44515e-05	36	FALSE	AAV28_31240
201	AAV28_31715	ABC transporter substrate-binding protein	bll6825	6841439	6842464	4	0	4	4	0	0	0	0	-2.19313	0.0146179	1	FALSE	AAV28_31715
202	AAV28_31245	mandelate racemase	bll6730	6735231	6736400	0	4	0	0	4	4	0	0	-1.07203	0.000753213	127	FALSE	AAV28_31245
203	AAV28_23925	peroxidase	blr5308	5178370	5179029	2	4	2	2	4	4	0	0	-0.684622	0.00304969	4	FALSE	AAV28_23925
204	AAV28_17815	flavin-nucleotide-binding protein	blr4155	3915559	3916284	2	0	2	2	0	0	0	0	0.0292165	0.788347	1	FALSE	AAV28_17815
205	AAV28_17810	GntR family transcriptional regulator	bll4154	3913999	3915483	4	0	4	4	0	0	0	0	0.784287	0.00437331	1	FALSE	AAV28_17810
206	AAV28_35000	hypothetical protein	bll7463	7519735	7520265	2	0	2	2	0	0	0	0	-0.421845	0.0621	1	FALSE	AAV28_35000
207	AAV28_35005	hypothetical protein	bsl7464	7520310	7520603	2	0	2	2	0	0	0	0	-1.09061	0.00685887	3	FALSE	AAV28_35005
208	AAV28_15670	glyoxalase	blr3741	3469892	3470329	4	0	4	4	0	0	0	0	-0.458488	0.0247786	3	FALSE	AAV28_15670
209	AAV28_15675	sodium:proton antiporter	blr3742	3470385	3471521	8	2	8	8	2	1	1	0	-1.6354	2.80355e-05	1	FALSE	AAV28_15675
210	AAV28_02430	transcriptional regulator	bll1112	545816	546655	2	0	2	2	0	0	0	0	0.375218	0.0260536	0	FALSE	AAV28_02430
211	AAV28_41785	MFS transporter	blr0503	8966371	8967558	4	4	4	4	4	4	0	0	-0.614024	0.100427	7	FALSE	AAV28_41785
212	AAV28_41780	3-isopropylmalate dehydrogenase	bll0504	8965018	8966130	2	0	2	2	0	0	0	0	-1.17667	3.64458e-05	7	FALSE	AAV28_41780	Metabolism	Amino Acid Metabolism	00290 Valine, leucine and isoleucine biosynthesis [PATH:ko00290]	E2.3.3.13, leuA; 2-isopropylmalate synthase [EC:2.3.3.13]
213	AAV28_01670	ATPase	bll0966	375993	379364	8	0	8	8	0	0	0	0	0.364699	0.547085	3	FALSE	AAV28_01670
214	AAV28_05950	hypothetical protein	blr1806	1280197	1281651	8	0	8	8	0	0	0	0	0.672941	0.00152815	2	TRUE	AAV28_05950
215	AAV28_05955	DDE endonuclease	blr1807	1281806	1282870	3	4	3	3	4	4	0	0	0.100762	0.414847	24	TRUE
216	AAV28_01675	ABC transporter substrate-binding protein	blr0967	379532	380791	2	0	2	2	0	0	0	0	0.2873	0.451198	3	FALSE	AAV28_01675	Environmental Information Processing	Membrane Transport	02010 ABC transporters [PATH:ko02010]	aotP; arginine/ornithine transport system ATP-binding protein [EC:3.6.3.-]
217	AAV28_21695	ABC transporter	bll4875	4724793	4725497	2	0	2	2	0	0	0	0	0.185512	0.191184	0	FALSE	AAV28_21695	Environmental Information Processing	Membrane Transport	02010 ABC transporters [PATH:ko02010]	ABC.LPT.P, lolC, lolE; lipoprotein-releasing system permease protein
218	AAV28_21690	alcohol dehydrogenase	blr4874	4723582	4724661	6	0	6	6	0	0	0	0	1.42719	3.25223e-06	2	FALSE	AAV28_21690
219	AAV28_06270	hypothetical protein	blr1868	1340272	1340619	0	0	0	0	0	0	0	0	1.07345	0.0132124	4	TRUE	AAV28_06270
220	AAV28_06900	membrane protein	bll2012	1492560	1493285	2	1	2	2	1	1	0	0	4.89679	1.2251e-08	2	TRUE	AAV28_06900
221	AAV28_06275	hypothetical protein	blr1869	1341713	1342288	8	6	8	8	6	6	0	0	0.652955	0.00107402	2	TRUE	AAV28_06275
222	AAV28_06905	hypothetical protein	bsl2014	1494108	1494353	2	2	2	2	2	2	0	0	5.02002	1.96335e-08	2	TRUE	AAV28_06905
223	AAV28_13820	ferredoxin	blr3358	3038892	3039203	1	0	1	1	0	0	0	0	0.11485	0.596487	1	FALSE	AAV28_13820
224	AAV28_13825	esterase	bll3359	3039310	3040170	4	4	4	4	4	4	0	0	-0.0443146	0.75985	1	FALSE	AAV28_13825
225	AAV28_07600	hypothetical protein	bsr2151	1646150	1646359	0	0	0	0	0	0	0	0	3.55104	3.50946e-06	0	TRUE	AAV28_07600
226	AAV28_21430	hypothetical protein	bll4740	4666820	4667038	2	4	2	1	4	4	0	1	0.357836	0.0100331	1	FALSE
227	AAV28_21345	indole-3-glycerol phosphate synthase	blr4810	4649957	4650778	0	0	0	0	0	0	0	0	-0.322433	0.0400474	0	FALSE	AAV28_21345	Metabolism	Amino Acid Metabolism	00400 Phenylalanine, tyrosine and tryptophan biosynthesis [PATH:ko00400]	trpF; phosphoribosylanthranilate isomerase [EC:5.3.1.24]
228	AAV28_21435	molybdenum cofactor biosynthesis protein MoaA	blr4825	4667262	4668473	12	0	12	12	0	0	0	0	-0.62736	0.00890927	1	FALSE	AAV28_21435
229	AAV28_21340	anthranilate phosphoribosyltransferase	blr4809	4648936	4649949	2	0	2	2	0	0	0	0	-0.611033	0.00225857	0	FALSE	AAV28_21340	Metabolism	Amino Acid Metabolism	00400 Phenylalanine, tyrosine and tryptophan biosynthesis [PATH:ko00400]	trpEG; anthranilate synthase [EC:4.1.3.27]
230	AAV28_07605	hypothetical protein	bsr2152	1646344	1646616	2	0	2	2	0	0	0	0	3.77751	2.46811e-06		TRUE	AAV28_07605
231	AAV28_12665	cytochrome C biogenesis protein CcmH	blr3128	2773072	2773554	4	0	4	4	0	0	0	0	0.0878988	0.416982	0	FALSE	AAV28_12665
232	AAV28_40520	AraC family transcriptional regulator	bll0256	8677501	8678355	4	2	4	4	2	2	0	0	0.661086	0.249425	1	FALSE	AAV28_40520
233	AAV28_40525	histidine kinase	blr0257	8678794	8680704	10	0	10	9	0	0	0	1	0.269131	0.128874	1	FALSE	AAV28_40525
234	AAV28_12660	cytochrome C biogenesis protein CcmF	blr3127	2771085	2773067	4	0	4	4	0	0	0	0	-0.121075	0.526578		FALSE	AAV28_12660
235	AAV28_18655	acriflavine resistance protein B	bll4319	4088364	4091474	14	0	14	14	0	0	0	0	0.439127	0.0814966	0	FALSE	AAV28_18655
236	AAV28_18650	hypothetical protein	blr4318	4087104	4088321	8	0	8	8	0	0	0	0	0.115833	0.490888		FALSE	AAV28_18650
237	AAV28_14100	4-hydroxybenzoyl-CoA thioesterase	blr3414	3102621	3103058	0	0	0	0	0	0	0	0	1.05777	0.0171175		FALSE	AAV28_14100	Metabolism	Metabolism of Cofactors and Vitamins	00130 Ubiquinone and other terpenoid-quinone biosynthesis [PATH:ko00130]	E6.2.1.12; 4-coumarate--CoA ligase [EC:6.2.1.12]
238	AAV28_37710	ferredoxin	blr7998	8105792	8106802	2	0	2	2	0	0	0	0	-0.297617	0.0477343	1	FALSE	AAV28_37710	Metabolism	Lipid Metabolism	00071 Fatty acid metabolism [PATH:ko00071]	CYP4A; cytochrome P450, family 4, subfamily A [EC:1.14.15.3]
239	AAV28_14105	hypothetical protein	blr3415	3103103	3103777	1	0	1	1	0	0	0	0	0.645091	0.00688925	1	FALSE	AAV28_14105
240	AAV28_37715	phosphate ABC transporter substrate-binding protein	bll7999	8106833	8107636	0	2	0	0	2	2	0	0	-0.660527	0.0157065	1	FALSE	AAV28_37715
241	AAV28_17105	sodium:dicarboxylate symporter	bll4017	3770897	3772147	2	0	2	2	0	0	0	0	-1.0707	0.00222675		FALSE	AAV28_17105
242	AAV28_33655	polysaccharide deacetylase	bll7202	7245976	7246860	2	0	2	2	0	0	0	0	0.151324	0.456485		FALSE	AAV28_33655
243	AAV28_33870	cytochrome P450	blr7242	7284368	7285633	5	2	5	5	2	2	0	0	-0.42707	0.0279034	3	FALSE	AAV28_33870
244	AAV28_17100	threonine aldolase	bll4016	3769854	3770897	0	0	0	0	0	0	0	0	0.320728	0.59582		FALSE	AAV28_17100	Metabolism	Amino Acid Metabolism	00260 Glycine, serine and threonine metabolism [PATH:ko00260]	E4.2.3.1, thrC; threonine synthase [EC:4.2.3.1]
245	AAV28_33875	cytochrome P450	blr7243	7285876	7287150	6	1	6	6	1	1	0	0	0.297592	0.238915	1	FALSE	AAV28_33875
246	AAV28_33650	Asp/Glu racemase	bll7201	7245311	7245967	0	0	0	0	0	0	0	0	0.779823	0.000557953	0	FALSE	AAV28_33650
247	AAV28_39710	creatininase	blr0092	8510417	8511223	0	0	0	0	0	0	0	0	-0.707424	0.00320839	2	FALSE	AAV28_39710	Metabolism	Amino Acid Metabolism	00330 Arginine and proline metabolism [PATH:ko00330]	E2.7.3.2; creatine kinase [EC:2.7.3.2]
248	AAV28_02375	lipolytic enzyme	blr1103	535927	536706	2	0	2	2	0	0	0	0	-1.19393	1.96727e-05		FALSE	AAV28_02375
249	AAV28_02370	membrane protein	blr1102	534680	535927	4	0	4	4	0	0	0	0	0.504158	0.0283046	3	FALSE	AAV28_02370
250	AAV28_39715	hypothetical protein	bsr0093	8511363	8511626	0	2	0	0	2	2	0	0	-0.545845	0.161469	3	FALSE	AAV28_39715
251	AAV28_40660	malate:quinone oxidoreductase	bll0284	8710037	8711575	10	0	10	9	0	0	0	1	0.372662	0.0282827	1	FALSE	AAV28_40660	Metabolism	Carbohydrate Metabolism	00620 Pyruvate metabolism [PATH:ko00620]	E1.1.1.82; malate dehydrogenase (NADP+) [EC:1.1.1.82]
252	AAV28_40665	hypothetical protein	bll0285	8711618	8712022	6	0	6	6	0	0	0	0	0.485828	0.00586211	1	FALSE	AAV28_40665
253	AAV28_28010	acyl-CoA dehydrogenase	bll6096	6033607	6034836	6	0	6	6	0	0	0	0	-1.36733	0.000154989	1	FALSE	AAV28_28010
254	AAV28_28545	hypothetical protein	bll6198	6138215	6138574	2	0	2	2	0	0	0	0	0.0589715	0.855146	3	FALSE	AAV28_28545
255	AAV28_28015	carnitine dehydratase	bll6097	6035023	6036285	4	0	4	4	0	0	0	0	-0.580894	0.00572397	2	FALSE	AAV28_28015
256	AAV28_28540	hypothetical protein	blr6197	6137276	6138094	0	0	0	0	0	0	0	0	-1.02594	0.00044423	1	FALSE	AAV28_28540
257	AAV28_35940	hypothetical protein	bsr6683	7711412	7711822	0	2	0	0	2	2	0	0	-1.49364	2.04928e-05	1	FALSE	AAV28_35940
258	AAV28_12000	hypothetical protein	bll2998	2629251	2630084	0	0	0	0	0	0	0	0	3.33104	2.97546e-07	1	FALSE	AAV28_12000
259	AAV28_30830	transcriptional regulator	blr6651	6646976	6647746	0	2	0	0	2	2	0	0	-0.346026	0.0405801	3	FALSE	AAV28_30830
260	AAV28_12080	membrane protein	bll3013	2645370	2646137	2	0	2	2	0	0	0	0	-0.0342366	0.848304		FALSE	AAV28_12080
261	AAV28_12085	RNA polymerase sigma factor	bll3014	2646134	2646682	0	0	0	0	0	0	0	0	-0.662735	0.0119195	3	FALSE	AAV28_12085	Genetic Information Processing	Transcription	03020 RNA polymerase [PATH:ko03020]	fliA; RNA polymerase sigma factor for flagellar operon FliA
262	AAV28_09425	phenylacetic acid degradation protein	blr2500	2046418	2046837	0	0	0	0	0	0	0	0	0.335769	0.0295769	1	FALSE	AAV28_09425
263	AAV28_12005	hypothetical protein	blr4677	2630160	2630657	0	0	0	0	0	0	0	0	-0.420681	0.0193758	1	FALSE	AAV28_12005
264	AAV28_27775	molybdate ABC transporter substrate-binding protein	blr6048	5981920	5982618	0	0	0	0	0	0	0	0	0.520359	0.0267136		FALSE	AAV28_27775	Environmental Information Processing	Membrane Transport	02010 ABC transporters [PATH:ko02010]	ABC.SN.A, ssuB, tauB; sulfonate/nitrate/taurine transport system ATP-binding protein
265	AAV28_27100	cytochrome C555	bll5913	5819864	5820313	2	4	2	2	4	4	0	0	-2.15866	1.30371e-06	1	FALSE	AAV28_27100
266	AAV28_11410	alpha/beta hydrolase	blr2879	2489286	2490086	0	0	0	0	0	0	0	0	-0.534877	0.0145195		FALSE	AAV28_11410
267	AAV28_11415	acyltransferase	blr2880	2490134	2491684	2	0	2	2	0	0	0	0	-1.4554	6.784e-06	1	FALSE	AAV28_11415
268	AAV28_18905	cupin	bll4365	4146882	4147304	0	0	0	0	0	0	0	0	0.18461	0.204327	1	FALSE	AAV28_18905
269	AAV28_41925	pterin-4-alpha-carbinolamine dehydratase	bll0532	8997742	8998044	2	0	2	2	0	0	0	0	-0.256099	0.102985	3	FALSE	AAV28_41925
270	AAV28_18900	haloacid dehalogenase	blr4364	4146131	4146850	0	4	0	0	4	4	0	0	-0.871199	6.67567e-05	21	FALSE	AAV28_18900	Metabolism	Xenobiotics Biodegradation and Metabolism	00625 Chloroalkane and chloroalkene degradation [PATH:ko00625]	E3.8.1.3; haloacetate dehalogenase [EC:3.8.1.3]
271	AAV28_02590	beta-lactamase	bll1142	574241	574975	4	0	4	4	0	0	0	0	-1.50746	4.32639e-05	1	FALSE	AAV28_02590
272	AAV28_27105	carbon monoxide dehydrogenase	bll5914	5820438	5822747	4	2	4	4	2	2	0	0	-2.47707	3.09986e-06	3	FALSE	AAV28_27105	Metabolism	Energy Metabolism	00680 Methane metabolism [PATH:ko00680]	E1.2.99.2M, cutM, coxM; carbon-monoxide dehydrogenase medium subunit [EC:1.2.99.2]
273	AAV28_02595	hypothetical protein	bll1143	575007	575309	2	2	2	2	2	2	0	0	-1.41464	5.90835e-06	3	FALSE	AAV28_02595
274	AAV28_16500	RNA signal recognition particle 4.5S RNA	blr3898	3643665	3644027	0	0	0	0	0	0	0	0	0.432222	0.0617927	1	FALSE	AAV28_16500
275	AAV28_12880	membrane protein	blr3169	2826712	2827095	4	0	4	4	0	0	0	0	-0.19752	0.42223	1	FALSE	AAV28_12880
276	AAV28_12885	antibiotic resistance protein VanZ	bll3170	2827135	2827512	0	0	0	0	0	0	0	0	0.0202559	0.560911	2	FALSE	AAV28_12885
277	AAV28_16505	transcriptional regulator	bll3899	3644166	3644852	0	0	0	0	0	0	0	0	0.737108	0.00430176	1	FALSE	AAV28_16505
278	AAV28_19235	AraC family transcriptional regulator	bll4418	4197772	4198800	2	2	2	2	2	2	0	0	0.115421	0.44629	3	FALSE	AAV28_19235
279	AAV28_19230	hypothetical protein	blr4417	4197380	4197670	0	0	0	0	0	0	0	0	-0.713277	0.0167479	2	FALSE	AAV28_19230
280	AAV28_03350	CoA synthetase	bll1292	723991	724734	2	0	2	2	0	0	0	0	-0.356036	0.170717		FALSE	AAV28_03350
281	AAV28_03420	sodium:proton antiporter	bll1306	737524	739068	0	0	0	0	0	0	0	0	0.836783	0.0038566	1	FALSE	AAV28_03420
282	AAV28_03355	CoA synthetase	bll1293	724734	725552	4	0	4	3	0	0	0	1	0.0801174	0.619865	1	FALSE	AAV28_03355	Metabolism	Carbohydrate Metabolism	00650 Butanoate metabolism [PATH:ko00650]	E4.2.1.-; [EC:4.2.1.-]
283	AAV28_03425	hypothetical protein	blr1307	739172	739936	0	0	0	0	0	0	0	0	-0.0991078	0.670402	1	FALSE	AAV28_03425
284	AAV28_36015	phytochelatin synthase	bll7663	7724202	7724864	0	0	0	0	0	0	0	0	-0.171734	0.434228	1	FALSE	AAV28_36015
285	AAV28_25435	twin-arginine translocation pathway signal	bll5592	5468151	5468567	2	2	2	2	2	2	0	0	-1.03184	0.0225982	179	FALSE	AAV28_25435
286	AAV28_25430	monooxygenase	blr5591	5466923	5468125	2	0	2	2	0	0	0	0	0.133619	0.290506	0	FALSE	AAV28_25430	Metabolism	Xenobiotics Biodegradation and Metabolism	00621 Dioxin degradation [PATH:ko00621]	E5.3.2.-; 4-oxalocrotonate tautomerase [EC:5.3.2.-]
287	AAV28_29760	D-amino acid oxidase	blr6442	6409961	6411064	0	6	0	0	6	6	0	0	0.891142	0.00758618	2	FALSE	AAV28_29760
288	AAV28_29945	leucine/isoleucine/valine transporter ATP-binding subunit	bll6477	6452205	6452909	2	0	2	2	0	0	0	0	0.530741	0.00572451		FALSE	AAV28_29945	Environmental Information Processing	Membrane Transport	02010 ABC transporters [PATH:ko02010]	livG; branched-chain amino acid transport system ATP-binding protein
289	AAV28_29940	ABC transporter permease	bll6476	6451308	6452189	2	0	2	2	0	0	0	0	-0.0887387	0.599091	0	FALSE	AAV28_29940
290	AAV28_29765	ABC transporter permease	blr6443	6411540	6412415	2	4	2	2	4	4	0	0	0.0328476	0.563648	2	FALSE	AAV28_29765	Environmental Information Processing	Membrane Transport	02010 ABC transporters [PATH:ko02010]	livK; branched-chain amino acid transport system substrate-binding protein
291	AAV28_23455	photosystem reaction center subunit H	bll5216	5092339	5092677	0	2	0	0	2	2	0	0	0.777544	0.00171429	2	FALSE	AAV28_23455
292	AAV28_23105	HAD family hydrolase	blr5147	5022574	5023212	0	2	0	0	2	2	0	0	-0.120361	0.609498	1	FALSE	AAV28_23105	Metabolism	Carbohydrate Metabolism	00630 Glyoxylate and dicarboxylate metabolism [PATH:ko00630]	E1.1.1.79; glyoxylate reductase (NADP+) [EC:1.1.1.79]
293	AAV28_23450	hypothetical protein	bsr2797	5091295	5091558	0	6	0	0	6	6	0	0	0.00289695	0.45129	1	FALSE
294	AAV28_23100	hypothetical protein	blr0171	5021822	5022001	2	0	2	2	0	0	0	0	0.776186	0.0865254	1	FALSE
295	AAV28_32290	Ni/Fe hydrogenase 1 b-type cytochrome subunit	bll6940	6954378	6955121	0	0	0	0	0	0	0	0	1.87805	6.35168e-06	0	FALSE	AAV28_32290
296	AAV28_35820	mandelate racemase	blr7625	7690333	7691424	0	0	0	0	0	0	0	0	0.276949	0.0768634	1	FALSE	AAV28_35820	Metabolism	Xenobiotics Biodegradation and Metabolism	00627 Aminobenzoate degradation [PATH:ko00627]	badA; benzoate-CoA ligase [EC:6.2.1.25]
297	AAV28_32295	hydrogenase	bll6941	6955131	6956921	8	0	8	8	0	0	0	0	3.49817	2.08644e-06	1	FALSE	AAV28_32295	Metabolism	Xenobiotics Biodegradation and Metabolism	00633 Nitrotoluene degradation [PATH:ko00633]	nemA; N-ethylmaleimide reductase [EC:1.-.-.-]
298	AAV28_35825	protease	bll7626	7691430	7692320	0	0	0	0	0	0	0	0	0.345558	0.159454	1	FALSE	AAV28_35825
299	AAV28_27345	ABC transporter	blr5962	5877659	5878480	0	0	0	0	0	0	0	0	-0.951424	0.0839122	2	FALSE	AAV28_27345	Environmental Information Processing	Membrane Transport	02010 ABC transporters [PATH:ko02010]	livM; branched-chain amino acid transport system permease protein
300	AAV28_27340	Crp/Fnr family transcriptional regulator	bll5961	5876647	5877321	6	0	6	6	0	0	0	0	0.153132	0.500608	2	FALSE	AAV28_27340
301	AAV28_41200	chemotaxis protein CheY	bll0391	8847627	8848013	2	0	2	2	0	0	0	0	-1.12563	0.000147702	1	FALSE	AAV28_41200
302	AAV28_41205	chemotaxis protein CheW	bll0392	8848045	8848518	2	0	2	2	0	0	0	0	0.251699	0.21881	14	FALSE	AAV28_41205	Environmental Information Processing	Signal Transduction	02020 Two-component system [PATH:ko02020]	aer; aerotaxis receptor
303	AAV28_30885	glucose dehydrogenase	bll6662	6656755	6657483	2	0	2	2	0	0	0	0	0.454102	0.0102736	28	FALSE	AAV28_30885	Metabolism	Carbohydrate Metabolism	00040 Pentose and glucuronate interconversions [PATH:ko00040]	E2.7.1.47; D-ribulokinase [EC:2.7.1.47]
304	AAV28_30880	glycosylase	blr6661	6656052	6656582	0	0	0	0	0	0	0	0	2.26172	5.01633e-05	39	FALSE	AAV28_30880
305	AAV28_32840	hypothetical protein	bll7042	7077293	7078978	4	2	4	4	2	2	0	0	-0.943332	0.125216	1	FALSE	AAV28_32840
306	AAV28_15085	ABC transporter permease	blr3615	3320001	3320873	2	0	2	2	0	0	0	0	0.783375	0.00948149	0	FALSE	AAV28_15085	Environmental Information Processing	Membrane Transport	02010 ABC transporters [PATH:ko02010]	livK; branched-chain amino acid transport system substrate-binding protein
307	AAV28_15080	ABC transporter substrate-binding protein	blr3614	3318804	3319988	8	2	8	8	2	2	0	0	-0.0532147	0.92165	4	FALSE	AAV28_15080	Environmental Information Processing	Membrane Transport	02010 ABC transporters [PATH:ko02010]	aotP; arginine/ornithine transport system ATP-binding protein [EC:3.6.3.-]
308	AAV28_07940	hypothetical protein	bll2213	1710115	1710558	0	0	0	0	0	0	0	0	-1.86635	1.31645e-05	3	FALSE	AAV28_07940
309	AAV28_07945	MFS transporter	blr2214	1710710	1711975	8	0	8	8	0	0	0	0	-0.0190348	0.363597	3	FALSE	AAV28_07945
310	AAV28_18010	hypothetical protein	bll4194	3951915	3953036	8	2	8	8	2	2	0	0	-0.198406	0.410932	1	FALSE	AAV28_18010
311	AAV28_40160	citrate synthase	bll0182	8602359	8603576	2	0	2	2	0	0	0	0	0.566051	0.00493707	3	FALSE	AAV28_40160	Metabolism	Carbohydrate Metabolism	00630 Glyoxylate and dicarboxylate metabolism [PATH:ko00630]	mdh; malate dehydrogenase [EC:1.1.1.37]
312	AAV28_18015	transcriptional regulator	blr4195	3953338	3954285	2	0	2	2	0	0	0	0	0.821335	0.000757346	1	FALSE	AAV28_18015
313	AAV28_34995	ATPase	blr7462	7518298	7519686	4	0	4	4	0	0	0	0	-0.0462509	0.790837	0	FALSE	AAV28_34995	Environmental Information Processing	Signal Transduction	02020 Two-component system [PATH:ko02020]	phoN; acid phosphatase (class A) [EC:3.1.3.2]
314	AAV28_22850	abortive infection protein	bll5096	4971815	4972585	2	4	2	2	4	4	0	0	-0.475243	0.012163	67	FALSE	AAV28_22850
315	AAV28_34990	chemotaxis protein CheY	blr7461	7517546	7518277	2	0	2	2	0	0	0	0	0.427808	0.044688		FALSE	AAV28_34990	Environmental Information Processing	Signal Transduction	02020 Two-component system [PATH:ko02020]	envZ; two-component system, OmpR family, osmolarity sensor histidine kinase EnvZ [EC:2.7.13.3]
316	AAV28_22855	acyl-CoA dehydrogenase	bll5097	4972730	4974373	4	1	4	4	1	1	0	0	0.0570733	0.712775	0	FALSE	AAV28_22855
317	AAV28_04360	ABC transporter permease	blr1482	935264	936265	0	0	0	0	0	0	0	0	-1.12945	0.000218805	2	FALSE	AAV28_04360
318	AAV28_00990	chromosomal replication initiation protein	bll0830	213105	214517	2	14	2	2	14	14	0	0	-0.466327	0.0172923	9	FALSE	AAV28_00990	Environmental Information Processing	Signal Transduction	02020 Two-component system [PATH:ko02020]	mtrA; two-component system, OmpR family, response regulator MtrA
319	AAV28_00335	haloacid dehalogenase	bll0700	66577	69042	8	0	8	8	0	0	0	0	-0.955035	0.00125068	3	FALSE	AAV28_00335
320	AAV28_04365	sulfate/thiosulfate transporter subunit	blr1483	936357	937142	2	0	2	2	0	0	0	0	-0.0797125	0.630862	2	FALSE	AAV28_04365	Environmental Information Processing	Membrane Transport	02010 ABC transporters [PATH:ko02010]	cysP, sbp; sulfate transport system substrate-binding protein
321	AAV28_00330	nickel responsive regulator	bll0699	65922	66368	2	4	2	2	4	4	0	0	-0.312201	0.0829348	127	FALSE	AAV28_00330
322	AAV28_00995	30S ribosomal protein S20	bsl0832	215799	216065	0	0	0	0	0	0	0	0	-1.97042	9.19301e-05	4	FALSE	AAV28_00995	Genetic Information Processing	Translation	03010 Ribosome [PATH:ko03010]	RP-S19, rpsS; small subunit ribosomal protein S19
323	AAV28_26160	hypothetical protein	blr5730	5612650	5612973	4	2	4	4	2	2	0	0	-0.50291	0.00670215	3	FALSE	AAV28_26160
324	AAV28_26165	hypothetical protein	bll5731	5613090	5613578	0	0	0	0	0	0	0	0	-0.588421	0.12032	0	FALSE	AAV28_26165
325	AAV28_05010	conjugal transfer protein TraI	blr1620	1096022	1097224	6	0	6	4	0	0	0	2	0.115814	0.468359		TRUE	AAV28_05010	Environmental Information Processing	Membrane Transport	03070 Bacterial secretion system [PATH:ko03070]	virB8; type IV secretion system protein VirB8
326	AAV28_05540	hydrogenase	blr1721	1209410	1211200	14	0	14	7	0	0	0	7	1.32243	1.96363e-05	0	TRUE	AAV28_05540	Metabolism	Xenobiotics Biodegradation and Metabolism	00633 Nitrotoluene degradation [PATH:ko00633]	nemA; N-ethylmaleimide reductase [EC:1.-.-.-]
327	AAV28_05015	small protein	bsr1621	1097230	1097466	2	0	2	0	0	0	0	2	0.801609	0.000183508	0	TRUE	AAV28_05015
328	AAV28_05545	Ni/Fe hydrogenase 1 b-type cytochrome subunit	blr1722	1211205	1211897	6	0	6	6	0	0	0	0	0.77659	0.0533958	0	TRUE	AAV28_05545
329	AAV28_15885	NAD synthetase	blr3780	3510403	3512160	8	0	8	8	0	0	0	0	-0.448962	0.0251043	6	FALSE	AAV28_15885	Metabolism	Energy Metabolism	00910 Nitrogen metabolism [PATH:ko00910]	CPS1; carbamoyl-phosphate synthase (ammonia) [EC:6.3.4.16]
330	AAV28_15880	diacylglycerol kinase	bsr3779	3509944	3510297	0	0	0	0	0	0	0	0	0.014325	0.731229	0	FALSE	AAV28_15880
331	AAV28_24100	indolepyruvate ferredoxin oxidoreductase	bll5338	5207024	5210515	8	0	8	8	0	0	0	0	-1.00503	4.17961e-05	3	FALSE	AAV28_24100
332	AAV28_24105	alcohol dehydrogenase	blr5339	5210809	5212029	4	0	4	4	0	0	0	0	-0.310407	0.101538	3	FALSE	AAV28_24105
333	AAV28_24455	DNA-directed RNA polymerase subunit beta'	bll5409	5267112	5271308	12	0	12	12	0	0	0	0	-1.33963	9.57583e-05	1	FALSE	AAV28_24455	Metabolism	Nucleotide Metabolism	00230 Purine metabolism [PATH:ko00230]	rpoB; DNA-directed RNA polymerase subunit beta [EC:2.7.7.6]
334	AAV28_23935	deoxyribodipyrimidine photolyase	blr5310	5180994	5182439	2	0	2	2	0	0	0	0	-0.900363	0.00205544	1	FALSE	AAV28_23935
335	AAV28_18330	hypothetical protein	bll4253	4005347	4006249	6	8	6	2	8	1	7	4	1.63366	0.00224017	1	FALSE	AAV28_18330
336	AAV28_34660	histidine kinase	blr7396	7451158	7454646	8	6	8	8	6	6	0	0	-0.414379	0.0294681	27	FALSE	AAV28_34660
337	AAV28_10105	magnesium transporter	blr2622	2190517	2191494	2	6	2	2	6	6	0	0	-0.462637	0.00295582	3	FALSE	AAV28_10105
338	AAV28_00190	ethanolamine utilization protein EutM	blr0671	36147	37382	8	2	8	8	2	2	0	0	-0.725912	0.00628554	3	FALSE	AAV28_00190
339	AAV28_10100	ErfK/YbiS/YcfS/YnhG signal peptide	bll2621	2189493	2190179	6	0	6	6	0	0	0	0	-0.480221	0.0175862	3	FALSE	AAV28_10100
340	AAV28_00195	coproporphyrinogen III oxidase	bll0672	37535	38689	6	0	6	6	0	0	0	0	-0.107597	0.58766		FALSE	AAV28_00195
341	AAV28_36295	adenylate cyclase	blr7717	7781969	7783234	2	0	2	1	0	0	0	1	1.12215	0.00290365	1	FALSE	AAV28_36295
342	AAV28_25855	hypothetical protein	bsr5670	5549506	5549778	4	4	4	4	4	4	0	0	0.77027	0.00138149	37	FALSE	AAV28_25855
343	AAV28_36290	hypothetical protein	blr3531	7781571	7781792	0	0	0	0	0	0	0	0	-1.329	1.29555e-05	1	FALSE
344	AAV28_25850	hypothetical protein	blr6046	5548751	5549275	2	0	2	2	0	0	0	0	-0.292965	0.100761	37	FALSE	AAV28_25850
345	AAV28_31015	hypothetical protein	bsr6686	6675031	6675246	0	0	0	0	0	0	0	0	-2.13571	9.57397e-07	3	FALSE	AAV28_31015
346	AAV28_17865	short-chain dehydrogenase	bll4164	3924182	3924862	0	0	0	0	0	0	0	0	-0.0909687	0.682176	0	FALSE	AAV28_17865
347	AAV28_31010	ABC transporter ATP-binding protein	bll6685	6673145	6674794	2	0	2	2	0	0	0	0	0.0494431	0.722361	3	FALSE	AAV28_31010
348	AAV28_39270	hypothetical protein	bsl8317	8425213	8425431	2	0	2	2	0	0	0	0	1.09515	0.000129203	4	FALSE	AAV28_39270
349	AAV28_39275	hypothetical protein	blr0001	8425564	8425890	2	0	2	2	0	0	0	0	0.54828	0.00642602	4	FALSE	AAV28_39275
350	AAV28_30635	amidase	blr6611	6605583	6606362	2	4	2	2	4	4	0	0	0.438666	0.0370584	3	FALSE	AAV28_30635
351	AAV28_30630	16S rRNA methyltransferase	bll6610	6604083	6605072	4	0	4	4	0	0	0	0	0.585024	0.00141232	3	FALSE	AAV28_30630
352	AAV28_18480	acetyl hydrolase	bll4284	4044898	4045845	2	0	2	2	0	0	0	0	-0.0495515	0.759787	3	FALSE	AAV28_18480	Metabolism	Biosynthesis of Other Secondary Metabolites	00960 Tropane, piperidine and pyridine alkaloid biosynthesis [PATH:ko00960]	E3.1.1.1; carboxylesterase [EC:3.1.1.1]
353	AAV28_18485	hypothetical protein	blr4285	4046054	4047094	4	0	4	4	0	0	0	0	-0.509717	0.0175359	3	FALSE	AAV28_18485
354	AAV28_34525	glutamyl-tRNA amidotransferase	bll7369	7426728	7427183	2	0	2	2	0	0	0	0	-0.271308	0.11281	1	FALSE	AAV28_34525
355	AAV28_34520	epoxide hydrolase	bll7368	7425434	7426573	8	4	8	6	4	4	0	2	0.186939	0.239416	5	FALSE	AAV28_34520
356	AAV28_04945	hypothetical protein	blr2071	1082535	1082717	2	2	2	1	2	2	0	1	3.87064	7.90071e-08	2	TRUE	AAV28_04945
357	AAV28_36745	hydrolase	blr7809	7879389	7880207	8	2	8	7	2	2	0	1	-0.431656	0.0265981	3	FALSE	AAV28_36745
358	AAV28_04940	ABC transporter ATP-binding protein	blr1604	1080519	1082246	10	0	10	10	0	0	0	0	0.653029	0.00515473		TRUE	AAV28_04940
359	AAV28_36740	cysteine methyltransferase	bll7808	7878712	7879254	2	0	2	2	0	0	0	0	0.122117	0.64751	3	FALSE	AAV28_36740
360	AAV28_39015	hypothetical protein	bll8259	8368754	8369425	0	2	0	0	2	2	0	0	0.742896	0.00598461	1	FALSE	AAV28_39015
361	AAV28_09480	modification methylase	bll2509	2057828	2058958	8	6	8	8	6	6	0	0	-1.81425	3.06928e-07	9	FALSE	AAV28_09480	Cellular Processes	Cell Growth and Death	04112 Cell cycle - Caulobacter [PATH:ko04112]	ctrA; two-component system, cell cycle response regulator CtrA
362	AAV28_39010	hypothetical protein	bll8258	8368405	8368797	2	0	2	2	0	0	0	0	0.818183	0.105024		FALSE	AAV28_39010
363	AAV28_06595	hypothetical protein	blr6253	1424295	1424528	0	8	0	0	8	8	0	0	0.0604286	0.34696	28	TRUE	AAV28_06595
364	AAV28_28225	hypothetical protein	blr8062	6070386	6070586	0	0	0	0	0	0	0	0	0.253843	0.245821	3	FALSE	AAV28_28225
365	AAV28_09485	metalloprotease	blr2510	2059372	2060313	2	0	2	2	0	0	0	0	-0.451571	0.0237943	9	FALSE	AAV28_09485
366	AAV28_28220	quinone oxidoreductase	bll6137	6069188	6070162	2	0	2	2	0	0	0	0	-1.43554	0.000882834	3	FALSE	AAV28_28220
367	AAV28_20750	hypothetical protein	bll4691	4514590	4515000	2	0	2	2	0	0	0	0	-1.57375	1.06365e-05	0	FALSE	AAV28_20750
368	AAV28_20755	peptidylprolyl isomerase	bll4692	4515013	4515588	0	0	0	0	0	0	0	0	-1.84354	1.35113e-06	1	FALSE	AAV28_20755
369	AAV28_13100	cytochrome C	blr3214	2871164	2871616	0	2	0	0	2	2	0	0	0.474315	0.00753146	2	FALSE	AAV28_13100	Metabolism	Energy Metabolism	00910 Nitrogen metabolism [PATH:ko00910]	norB; nitric-oxide reductase, cytochrome b-containing subunit I [EC:1.7.99.7]
370	AAV28_13450	ABC transporter permease	bll3284	2960635	2961450	2	0	2	2	0	0	0	0	-1.15784	0.000477524		FALSE	AAV28_13450
371	AAV28_13105	nitric oxide reductase	blr3215	2871654	2873000	0	0	0	0	0	0	0	0	-0.263877	0.308233	1	FALSE	AAV28_13105	Metabolism	Energy Metabolism	00910 Nitrogen metabolism [PATH:ko00910]	E1.7.2.1; nitrite reductase (NO-forming) [EC:1.7.2.1]
372	AAV28_13455	ABC transporter permease	bll3285	2961450	2962313	0	0	0	0	0	0	0	0	0.39893	0.0226598	0	FALSE	AAV28_13455
373	AAV28_19820	hypothetical protein	blr1686	4332597	4332788	0	0	0	0	0	0	0	0	2.1551	1.61406e-05	1	FALSE	AAV28_19820
374	AAV28_01240	hypothetical protein	blr0877	269911	270585	2	0	2	1	0	0	0	1	-1.79113	1.58793e-06	1	FALSE	AAV28_01240
375	AAV28_01245	hypothetical protein	bsl0879	271421	271651	2	0	2	0	0	0	0	2	0.302374	0.0499909	1	FALSE	AAV28_01245
376	AAV28_19825	hypothetical protein	bll4525	4333126	4333869	0	0	0	0	0	0	0	0	0.363051	0.376931	2	FALSE	AAV28_19825
377	AAV28_12270	hypothetical protein	bll3052	2689712	2690485	0	0	0	0	0	0	0	0	0.000433121	0.808734	1	FALSE	AAV28_12270
378	AAV28_12275	DNA polymerase	bsl3053	2690518	2690814	0	0	0	0	0	0	0	0	-0.774852	0.002554	1	FALSE	AAV28_12275
379	AAV28_06730	transposase	bsr1972	1450241	1450540	2	4	2	2	4	4	0	0	0.0106728	0.729936	2	TRUE	AAV28_06730
380	AAV28_27900	hypothetical protein	blr6074	6010955	6011683	2	4	2	2	4	4	0	0	-0.106611	0.51975	1	FALSE	AAV28_27900
381	AAV28_06040	transposase		1294343	1294861	4	14	4	4	14	14	0	0			27	TRUE	AAV28_06040
382	AAV28_27905	endoribonuclease L-PSP	bll6075	6011712	6012170	0	0	0	0	0	0	0	0	0.0684615	0.695302	0	FALSE	AAV28_27905
383	AAV28_10810	transcriptional regulator FixK	bll2757	2355273	2355971	2	0	2	2	0	0	0	0	-3.19277	2.25069e-05		FALSE	AAV28_10810
384	AAV28_37360	fatty-acid--CoA ligase	bll7928	8022580	8024418	6	0	6	4	0	0	0	2	0.678078	0.000826318	2	FALSE	AAV28_37360	Metabolism	Lipid Metabolism	00071 Fatty acid metabolism [PATH:ko00071]	GCDH, gcdH; glutaryl-CoA dehydrogenase [EC:1.3.99.7]
385	AAV28_37365	ABC transporter ATP-binding protein	bll7929	8024513	8025301	0	0	0	0	0	0	0	0	0.585909	0.00759329	0	FALSE	AAV28_37365	Environmental Information Processing	Membrane Transport	02010 ABC transporters [PATH:ko02010]	livG; branched-chain amino acid transport system ATP-binding protein
386	AAV28_10815	chemotaxis protein CheY	bll2758	2356075	2356491	2	0	2	2	0	0	0	0	-1.19321	5.93413e-05	1	FALSE	AAV28_10815
387	AAV28_09815	hypothetical protein	blr2573	2134185	2134898	0	0	0	0	0	0	0	0	0.359847	0.0561264	1	FALSE	AAV28_09815	Metabolism	Nucleotide Metabolism	00230 Purine metabolism [PATH:ko00230]	NUDT9; ADP-ribose pyrophosphatase [EC:3.6.1.13]
388	AAV28_09810	hypothetical protein	blr2572	2133446	2134039	4	0	4	4	0	0	0	0	0.00951804	0.793045		FALSE	AAV28_09810
389	AAV28_07665	transposase	bll2163	1654794	1655999	6	4	6	6	4	4	0	0	0.819044	0.00265415	2	TRUE	AAV28_07665
390	AAV28_31905	hypothetical protein	bll6863	6878137	6878832	2	0	2	2	0	0	0	0	-0.49424	0.204328		FALSE	AAV28_31905
391	AAV28_31900	flagellar motor protein MotB	bll6862	6876793	6878130	8	0	8	7	0	0	0	1	0.0419468	0.816652	0	FALSE	AAV28_31900	Cellular Processes	Cell Motility	02030 Bacterial chemotaxis [PATH:ko02030]	motA; chemotaxis protein MotA
392	AAV28_35215	exodeoxyribonuclease VII large subunit	blr7507	7562116	7563753	6	0	6	6	0	0	0	0	0.83226	0.00042688	2	FALSE	AAV28_35215	Genetic Information Processing	Replication and Repair	03430 Mismatch repair [PATH:ko03430]	E3.1.11.1, sbcB; exodeoxyribonuclease I [EC:3.1.11.1]
393	AAV28_35210	alpha/beta hydrolase	bll7506	7560985	7561995	2	0	2	2	0	0	0	0	-0.0470997	0.300209	2	FALSE	AAV28_35210
394	AAV28_28950	aminotransferase	bll6278	6227848	6228735	4	0	4	4	0	0	0	0	0.28117	0.454701	0	FALSE	AAV28_28950	Metabolism	Amino Acid Metabolism	00290 Valine, leucine and isoleucine biosynthesis [PATH:ko00290]	E4.2.1.9, ilvD; dihydroxy-acid dehydratase [EC:4.2.1.9]
395	AAV28_12415	MFS transporter	blr3080	2718098	2719078	2	0	2	2	0	0	0	0	0.760781	0.0536839	1	FALSE	AAV28_12415
396	AAV28_28480	LuxR family transcriptional regulator	blr6185	6127412	6128032	0	0	0	0	0	0	0	0	-0.5067	0.00756586	3	FALSE	AAV28_28480
397	AAV28_12410	quinone oxidoreductase	blr3079	2716935	2717927	0	2	0	0	2	1	1	0	0.522601	0.00288972	1	FALSE	AAV28_12410
398	AAV28_28955	acyl-CoA acyltransferase	bll6279	6228764	6229624	4	0	4	4	0	0	0	0	0.908923	0.110071	0	FALSE	AAV28_28955
399	AAV28_28485	S-formylglutathione hydrolase	blr6186	6128110	6128955	2	0	2	2	0	0	0	0	-1.67154	3.22223e-05	1	FALSE	AAV28_28485	Metabolism	Energy Metabolism	00680 Methane metabolism [PATH:ko00680]	frmA, ADH5, adhC; S-(hydroxymethyl)glutathione dehydrogenase / alcohol dehydrogenase [EC:1.1.1.284 1.1.1.1]
400	AAV28_25220	phospholipase	blr5550	5431101	5432129	6	0	6	6	0	0	0	0	0.501877	0.00778306	6	FALSE	AAV28_25220
401	AAV28_37505	TetR family transcriptional regulator	bll7957	8054641	8055294	4	0	4	4	0	0	0	0	-0.0433323	0.842334	2	FALSE	AAV28_37505
402	AAV28_25225	inosine-5-monophosphate dehydrogenase	bll5551	5432136	5432564	2	4	2	2	4	4	0	0	0.331954	0.0363095	2	FALSE	AAV28_25225
403	AAV28_30925	hypothetical protein	blr6669	6662577	6663215	2	2	2	1	2	2	0	1	0.352756	0.0742463	2	FALSE	AAV28_30925
404	AAV28_29575	ABC transporter permease	bll6403	6369339	6370373	10	0	9	4	0	0	0	5	0.463469	0.00984871		FALSE	AAV28_29575
405	AAV28_29570	amidohydrolase	bll6402	6368312	6369316	4	0	4	2	0	0	0	2	0.719134	0.00400828	0	FALSE	AAV28_29570	Metabolism	Xenobiotics Biodegradation and Metabolism	00643 Styrene degradation [PATH:ko00643]	E3.7.1.9; 2-hydroxymuconate-semialdehyde hydrolase [EC:3.7.1.9]
406	AAV28_30920	hypothetical protein	bll8250	6662219	6662470	0	2	0	0	2	1	1	0	0.297813	0.0561743	2	FALSE	AAV28_30920
407	AAV28_41435	RNA pyrophosphohydrolase	blr0437	8896328	8896831	0	0	0	0	0	0	0	0	0.568055	0.00267818	3	FALSE	AAV28_41435	Genetic Information Processing	Folding, Sorting and Degradation	03018 RNA degradation [PATH:ko03018]	LSM8; U6 snRNA-associated Sm-like protein LSm8
408	AAV28_41430	RNA pyrophosphohydrolase	blr0436	8895720	8896223	2	0	2	2	0	0	0	0	-0.821809	0.000772081	1	FALSE	AAV28_41430	Genetic Information Processing	Folding, Sorting and Degradation	03018 RNA degradation [PATH:ko03018]	LSM8; U6 snRNA-associated Sm-like protein LSm8
409	AAV28_29685	(2Fe-2S)-binding protein	bll6426	6394595	6394963	2	0	2	2	0	0	0	0	0.509378	0.00472584		FALSE	AAV28_29685
410	AAV28_29680	hypothetical protein	bll6425	6393425	6394555	6	0	6	6	0	0	0	0	1.10049	0.000204559	1	FALSE	AAV28_29680
411	AAV28_12145	DNA polymerase	blr3026	2658836	2662291	8	0	8	8	0	0	0	0	0.62742	0.00132651		FALSE	AAV28_12145
412	AAV28_02745	protoheme IX farnesyltransferase	blr1172	610836	611780	2	0	2	2	0	0	0	0	-1.69279	7.84337e-07	1	FALSE	AAV28_02745	Metabolism	Energy Metabolism	00190 Oxidative phosphorylation [PATH:ko00190]	qcrB; ubiquinol-cytochrome c reductase cytochrome b subunit
413	AAV28_02295	hypothetical protein	bll2338	520439	520666	0	0	0	0	0	0	0	0	-0.517199	0.0128642	0	FALSE	AAV28_02295
414	AAV28_02740	cytochrome C oxidase subunit I	blr1171	609150	610775	0	0	0	0	0	0	0	0	-2.46362	5.23207e-07	2	FALSE	AAV28_02740	Metabolism	Energy Metabolism	00190 Oxidative phosphorylation [PATH:ko00190]	coxC; cytochrome c oxidase subunit III [EC:1.9.3.1]
415	AAV28_02290	haloalkane dehalogenase	blr1087	519496	520428	6	0	6	6	0	0	0	0	0.911933	0.000612818		FALSE	AAV28_02290
416	AAV28_16755	MFS transporter	bll3948	3701170	3702465	0	2	0	0	2	2	0	0	0.173938	0.234509	1	FALSE	AAV28_16755
417	AAV28_16970	NADP oxidoreductase coenzyme	bll3990	3747586	3748179	2	0	2	2	0	0	0	0	0.424342	0.00691534	0	FALSE	AAV28_16970
418	AAV28_16975	dehydrogenase	bll3991	3748196	3748930	4	0	4	4	0	0	0	0	1.16891	0.00107001	2	FALSE	AAV28_16975
419	AAV28_16750	porin	blr3947	3699796	3701163	0	0	0	0	0	0	0	0	0.445697	0.0238947	1	FALSE	AAV28_16750
420	AAV28_07715	hypothetical protein	bll2172	1666519	1667409	4	0	4	4	0	0	0	0	0.276352	0.224017	2	TRUE	AAV28_07715
421	AAV28_36040	hypothetical protein	bsl7667	7731148	7731327	0	2	0	0	2	1	1	0	0.859638	0.00390869	1	FALSE
422	AAV28_07710	ABC transporter permease	blr2171	1664581	1666473	6	0	6	6	0	0	0	0	1.42223	0.00183371		TRUE	AAV28_07710
423	AAV28_11990	ethanolamine ammonia-lyase	blr2996	2625865	2626650	0	0	0	0	0	0	0	0	0.525074	0.0039465	0	FALSE	AAV28_11990	Metabolism	Lipid Metabolism	00564 Glycerophospholipid metabolism [PATH:ko00564]	eutB; ethanolamine ammonia-lyase large subunit [EC:4.3.1.7]
424	AAV28_11995	RND transporter	blr2997	2626856	2629222	12	0	12	10	0	0	0	2	-0.310126	0.0341275	3	FALSE	AAV28_11995
425	AAV28_22620	cation transporter	bll5050	4920322	4921281	0	2	0	0	2	2	0	0	-0.550926	0.00190438	9	FALSE	AAV28_22620
426	AAV28_22190	O-acetylhomoserine aminocarboxypropyltransferase	blr4967	4827312	4828592	4	2	4	4	2	2	0	0	-1.28658	0.000420202	2	FALSE	AAV28_22190	Metabolism	Amino Acid Metabolism	00270 Cysteine and methionine metabolism [PATH:ko00270]	E2.3.1.31, metX; homoserine O-acetyltransferase [EC:2.3.1.31]
427	AAV28_22625	sulfurtransferase	blr5051	4921488	4922306	0	0	0	0	0	0	0	0	-0.178456	0.230387	9	FALSE	AAV28_22625
428	AAV28_22195	hypothetical protein	blr1515	4828800	4829144	0	4	0	0	4	4	0	0	2.00025	6.71968e-07	2	FALSE	AAV28_22195
429	AAV28_26750	flagellin	bll5843	5728496	5730787	4	4	4	4	4	4	0	0	-1.30825	6.13838e-05	1	FALSE	AAV28_26750
430	AAV28_33465	3-oxoacyl-ACP reductase	blr7165	7206336	7207124	0	0	0	0	0	0	0	0	-0.144295	0.526697	1	FALSE	AAV28_33465
431	AAV28_33460	ketosteroid isomerase	bll7164	7205751	7206116	0	0	0	0	0	0	0	0	0.663164	0.00049804	1	FALSE	AAV28_33460
432	AAV28_26755	flagellin	bll5844	5731005	5733278	4	2	4	4	2	2	0	0	-2.15097	7.75645e-05	2	FALSE	AAV28_26755
433	AAV28_02120	branched-chain amino acid ABC transporter ATPase	bll1054	487375	488112	0	0	0	0	0	0	0	0	0.11086	0.46585	0	FALSE	AAV28_02120	Environmental Information Processing	Membrane Transport	02010 ABC transporters [PATH:ko02010]	livG; branched-chain amino acid transport system ATP-binding protein
434	AAV28_02125	ABC transporter ATP-binding protein	bll1055	488124	488867	0	0	0	0	0	0	0	0	-0.091782	0.593763		FALSE	AAV28_02125	Environmental Information Processing	Membrane Transport	02010 ABC transporters [PATH:ko02010]	livM; branched-chain amino acid transport system permease protein
435	AAV28_24930	transcriptional regulator	blr5497	5377304	5378227	0	0	0	0	0	0	0	0	-0.0589952	0.728689	2	FALSE	AAV28_24930
436	AAV28_24935	luciferase	blr5498	5378368	5379399	2	0	2	2	0	0	0	0	-1.10845	0.000100638	1	FALSE	AAV28_24935
437	AAV28_32595	hypothetical protein	bsr6998	7026813	7027088	0	2	0	0	2	2	0	0	0.90241	0.00913431	12	FALSE	AAV28_32595
438	AAV28_32590	flagellar hook capping protein FlgD	blr6997	7025721	7026428	2	0	2	2	0	0	0	0	0.305117	0.114414	0	FALSE	AAV28_32590	Cellular Processes	Cell Motility	02040 Flagellar assembly [PATH:ko02040]	flgE; flagellar hook protein FlgE
439	AAV28_11190	ABC transporter permease	blr2836	2437029	2437838	4	0	4	3	0	0	0	1	0.50107	0.00213366	42	FALSE	AAV28_11190	Environmental Information Processing	Membrane Transport	02010 ABC transporters [PATH:ko02010]	ABC.SN.S, ssuA, tauA; sulfonate/nitrate/taurine transport system substrate-binding protein
440	AAV28_12140	DNA polymerase	blr3025	2657190	2658839	0	0	0	0	0	0	0	0	1.0457	0.000159911		FALSE	AAV28_12140
441	AAV28_11195	nitrate ABC transporter substrate-binding protein	blr2837	2437890	2438882	2	0	2	2	0	0	0	0	0.244658	0.249399	1	FALSE	AAV28_11195
442	AAV28_34855	ketosteroid isomerase	blr7434	7493370	7493810	4	2	4	4	2	2	0	0	0.797276	0.0026593	60	FALSE	AAV28_34855
443	AAV28_22990	hypothetical protein	blr5125	5003999	5004310	2	8	2	2	8	8	0	0	-0.358097	0.0552464	3	FALSE	AAV28_22990
444	AAV28_34850	ketosteroid isomerase	blr7433	7492541	7492993	2	0	2	2	0	0	0	0	0.807386	0.312421	1	FALSE	AAV28_34850
445	AAV28_22995	DNA polymerase IV	blr5126	5004307	5005599	2	0	2	2	0	0	0	0	-0.0920581	0.486962		FALSE	AAV28_22995
446	AAV28_42015	methenyltetrahydrofolate cyclohydrolase	bll0549	9014958	9015842	2	0	2	2	0	0	0	0	0.214269	0.312205	0	FALSE	AAV28_42015	Metabolism	Energy Metabolism	00720 Carbon fixation in autotrophic prokaryotes [PATH:ko00720]	fhs; formate--tetrahydrofolate ligase [EC:6.3.4.3]
447	AAV28_22440	virulence-associated E family protein	bll5017	4883186	4884400	0	4	0	0	4	0	4	0	0.40204	0.0188748	36	FALSE	AAV28_22440
448	AAV28_42010	inorganic pyrophosphatase	blr0548	9014288	9014824	0	2	0	0	2	2	0	0	-0.371797	0.0108128	3	FALSE	AAV28_42010	Metabolism	Energy Metabolism	00190 Oxidative phosphorylation [PATH:ko00190]	ATP12A; non-gastric H+/K+-exchanging ATPase [EC:3.6.3.10]
449	AAV28_26280	hypothetical protein	bll5754	5643225	5644220	0	0	0	0	0	0	0	0	0.510602	0.261701	2	FALSE	AAV28_26280
450	AAV28_36045	hypothetical protein	blr7666	7731563	7732549	2	0	0	2	0	0	0	-2	0.88616	0.00103731	1	FALSE	AAV28_36045
451	AAV28_26285	recombinase RecA	bll5755	5644325	5645413	6	2	6	5	2	1	1	1	-0.229303	0.253452	2	FALSE	AAV28_26285	Genetic Information Processing	Replication and Repair	03440 Homologous recombination [PATH:ko03440]	recR; recombination protein RecR
452	AAV28_04800	hypothetical protein	bll1572	1051483	1052940	6	2	6	6	2	2	0	0	0.380383	0.083572	2	TRUE	AAV28_04800
453	AAV28_00385	hypothetical protein	blr0709	78126	78533	0	0	0	0	0	0	0	0	0.241094	0.180487	4	FALSE	AAV28_00385
454	AAV28_40345	hypothetical protein	blr0220	8642976	8643764	2	0	2	2	0	0	0	0	0.405995	0.0722718	5	FALSE	AAV28_40345
455	AAV28_40340	SAM-dependent methyltransferase	blr0219	8641631	8642512	2	0	2	2	0	0	0	0	0.122463	0.551579	0	FALSE	AAV28_40340
456	AAV28_04805	transposase	blr1573	1053174	1053605	2	0	2	2	0	0	0	0	0.0625537	0.65114	2	TRUE	AAV28_04805
457	AAV28_00290	arabinose ABC transporter permease	blr0691	55478	57106	4	0	4	4	0	0	0	0	-0.0214006	0.893902		FALSE	AAV28_00290
458	AAV28_09650	quinolinate synthetase	bll2542	2101253	2102371	6	0	6	6	0	0	0	0	-0.806986	0.000746177	2	FALSE	AAV28_09650	Metabolism	Metabolism of Cofactors and Vitamins	00760 Nicotinate and nicotinamide metabolism [PATH:ko00760]	E1.4.1.21; aspartate dehydrogenase [EC:1.4.1.21]
459	AAV28_00380	50S ribosomal protein L35	bsl0708	77652	77852	0	0	0	0	0	0	0	0	-1.17625	0.000272167	4	FALSE	AAV28_00380	Genetic Information Processing	Translation	03010 Ribosome [PATH:ko03010]	RP-L34, rpmH; large subunit ribosomal protein L34
460	AAV28_00295	CysZ	bll0692	57115	57855	2	0	2	2	0	0	0	0	-1.01149	7.04284e-05	1	FALSE	AAV28_00295
461	AAV28_09655	MFS transporter	blr2543	2102713	2103966	2	0	2	2	0	0	0	0	0.987572	0.00407688	2	FALSE	AAV28_09655
462	AAV28_09385	hypothetical protein	bll2492	2036043	2036795	2	2	2	2	2	2	0	0	-1.44114	1.4386e-05	5	FALSE	AAV28_09385
463	AAV28_09380	hypothetical protein	bll2491	2035312	2035980	0	2	0	0	2	2	0	0	-0.464465	0.0111458	1	FALSE	AAV28_09380
464	AAV28_39805	gentisate 1,2-dioxygenase	blr0110	8533343	8534383	0	6	0	0	6	6	0	0	-0.0757348	0.631772	24	FALSE	AAV28_39805	Metabolism	Amino Acid Metabolism	00350 Tyrosine metabolism [PATH:ko00350]	E1.2.3.1, AOX1; aldehyde oxidase [EC:1.2.3.1]
465	AAV28_39800	maleylacetoacetate isomerase	bll0109	8532506	8533138	2	0	2	2	0	0	0	0	-1.35269	4.67731e-05	24	FALSE	AAV28_39800	Metabolism	Amino Acid Metabolism	00350 Tyrosine metabolism [PATH:ko00350]	E1.13.11.5, hmgA; homogentisate 1,2-dioxygenase [EC:1.13.11.5]
466	AAV28_05715	hypothetical protein	bsr1758	1240939	1241160	0	0	0	0	0	0	0	0	6.94877	1.60527e-08	2	TRUE	AAV28_05715
467	AAV28_32330	TonB-dependent receptor	bll6948	6965397	6967712	8	0	8	7	0	0	0	1	0.922895	0.000253531		FALSE	AAV28_32330
468	AAV28_32335	nickel transporter	bll6949	6967693	6968781	4	0	4	4	0	0	0	0	0.848388	0.0108427	1	FALSE	AAV28_32335
469	AAV28_05710	protein fixU	bsr1757	1240276	1240500	2	0	2	2	0	0	0	0	2.78682	3.24229e-06		TRUE	AAV28_05710	Metabolism	Energy Metabolism	00910 Nitrogen metabolism [PATH:ko00910]	nifW; nitrogen fixation protein NifW
470	AAV28_27485	UDP-N-acetylglucosamine 2-epimerase	blr5991	5910111	5911289	6	0	6	5	0	0	0	1	0.375801	0.0589189		FALSE	AAV28_27485
471	AAV28_27480	aminotransferase DegT	blr5990	5908898	5910118	6	0	6	6	0	0	0	0	-0.239387	0.242065		FALSE	AAV28_27480
472	AAV28_03650	DSBA oxidoreductase	blr1349	781862	782521	2	0	2	2	0	0	0	0	-0.221364	0.366085	1	FALSE	AAV28_03650
473	AAV28_07570	3Fe-4S ferredoxin		1639902	1640192	0	0	0	0	0	0	0	0			0	TRUE	AAV28_07570
474	AAV28_24660	acetylornithine deacetylase		5312593	5313765	6	0	6	5	0	0	0	1			1	FALSE	AAV28_24660
475	AAV28_07575	short-chain dehydrogenase	blr2146	1640197	1641042	2	0	2	2	0	0	0	0	4.8298	1.23425e-08	0	TRUE	AAV28_07575
476	AAV28_03655	hypothetical protein	bll0280	782603	782809	2	0	2	2	0	0	0	0	0.308562	0.132524	1	FALSE	AAV28_03655
477	AAV28_08380	hypothetical protein	bll2301	1815184	1815843	6	22	6	5	22	22	0	1	-0.683875	0.000338941	115	FALSE	AAV28_08380
478	AAV28_04000	hypothetical protein	bll1412	858272	858697	0	0	0	0	0	0	0	0	0.189471	0.495688	0	FALSE	AAV28_04000
479	AAV28_20105	ribosomal protein S12 methylthiotransferase	blr4575	4386771	4388090	4	2	4	4	2	2	0	0	-0.353848	0.0424577	2	FALSE	AAV28_20105
480	AAV28_09035	acyl-CoA dehydrogenase	blr2426	1962281	1964548	4	4	4	4	4	4	0	0	0.51203	0.00373889		FALSE	AAV28_09035
481	AAV28_04005	threonine dehydratase	bll1413	858714	859697	0	0	0	0	0	0	0	0	-0.685942	0.0027602	0	FALSE	AAV28_04005	Metabolism	Amino Acid Metabolism	00260 Glycine, serine and threonine metabolism [PATH:ko00260]	E4.3.1.17, sdaA; L-serine dehydratase [EC:4.3.1.17]
482	AAV28_09030	Asp/Glu/hydantoin racemase	blr2425	1961370	1961993	2	4	2	2	4	4	0	0	-1.20861	0.000771706	84	FALSE	AAV28_09030
483	AAV28_20100	hypothetical protein	bll4574	4386016	4386579	4	0	4	3	0	0	0	1	0.57582	0.00975444	2	FALSE	AAV28_20100
484	AAV28_23710	oxaloacetate decarboxylase	bll5266	5133660	5134526	2	0	2	2	0	0	0	0	0.00248495	0.356231	8	FALSE	AAV28_23710
485	AAV28_23715	acetyl-CoA carboxylase	bll5267	5134675	5136690	8	2	8	8	2	2	0	0	-0.575995	0.00408811	3	FALSE	AAV28_23715	Metabolism	Carbohydrate Metabolism	00630 Glyoxylate and dicarboxylate metabolism [PATH:ko00630]	mcl1; L-malyl-CoA/beta-methylmalyl-CoA lyase
486	AAV28_27150	glycosyl transferase	blr5922	5831946	5832965	4	0	4	3	0	0	0	1	0.677323	0.000520978		FALSE	AAV28_27150
487	AAV28_15475	flagellin	blr3695	3405497	3406321	10	0	10	10	0	0	0	0	0.677974	0.000905753	1	FALSE	AAV28_15475	Environmental Information Processing	Signal Transduction	02020 Two-component system [PATH:ko02020]	flhC; flagellar transcriptional activator FlhC
488	AAV28_27155	UDP-glucose 4-epimerase	bll5923	5832953	5833900	0	0	0	0	0	0	0	0	0.718019	0.0118205		FALSE	AAV28_27155	Metabolism	Carbohydrate Metabolism	00052 Galactose metabolism [PATH:ko00052]	E2.7.7.10; galactose-1-phosphate uridylyltransferase [EC:2.7.7.10]
489	AAV28_11585	amino acid ABC transporter permease	blr2913	2525016	2526122	2	0	2	2	0	0	0	0	0.829539	0.000878548	0	FALSE	AAV28_11585	Environmental Information Processing	Membrane Transport	02010 ABC transporters [PATH:ko02010]	aapQ, bztB; general L-amino acid transport system permease protein
490	AAV28_15470	RNA polymerase sigma factor	blr3694	3404657	3405355	6	4	6	6	4	4	0	0	0.629579	0.00206331	2	FALSE	AAV28_15470	Genetic Information Processing	Transcription	03020 RNA polymerase [PATH:ko03020]	fliA; RNA polymerase sigma factor for flagellar operon FliA
491	AAV28_24595	hypothetical protein	bll5437	5299717	5301411	2	0	2	2	0	0	0	0	1.90802	3.57833e-06	1	FALSE	AAV28_24595
492	AAV28_24590	dehydrogenase	blr5436	5298693	5299727	2	0	2	2	0	0	0	0	-0.588393	0.0121507	0	FALSE	AAV28_24590
493	AAV28_31730	ABC transporter ATP-binding protein	bll6828	6844593	6845675	4	0	4	4	0	0	0	0	-0.410973	0.0229858	3	FALSE	AAV28_31730
494	AAV28_18895	fructose 1,6-bisphosphatase	blr4363	4144984	4145985	2	0	2	2	0	0	0	0	-0.552409	0.014411		FALSE	AAV28_18895	Metabolism	Carbohydrate Metabolism	00010 Glycolysis / Gluconeogenesis [PATH:ko00010]	FBP, fbp; fructose-1,6-bisphosphatase I [EC:3.1.3.11]
495	AAV28_31735	LysR family transcriptional regulator	blr6829	6845887	6846825	2	0	2	2	0	0	0	0	-0.143177	0.576164	3	FALSE	AAV28_31735
496	AAV28_17830	tryptophan 2,3-dioxygenase	blr4158	3918689	3919528	2	0	2	2	0	0	0	0	0.465888	0.01272	1	FALSE	AAV28_17830
497	AAV28_23905	ABC transporter permease	blr5304	5173024	5174247	8	0	8	7	0	0	0	1	0.473411	0.0845858		FALSE	AAV28_23905
498	AAV28_17835	kynureninase	blr4159	3919531	3920745	0	0	0	0	0	0	0	0	0.757171	0.00073254	0	FALSE	AAV28_17835	Metabolism	Amino Acid Metabolism	00380 Tryptophan metabolism [PATH:ko00380]	E1.14.13.9; kynurenine 3-monooxygenase [EC:1.14.13.9]
499	AAV28_23900	macrolide ABC transporter ATP-binding protein	blr5303	5172302	5173027	0	0	0	0	0	0	0	0	0.928238	0.00331897		FALSE	AAV28_23900
500	AAV28_35020	lactate dehydrogenase	blr7467	7522204	7523064	2	0	2	2	0	0	0	0	-0.0146947	0.497362	7	FALSE	AAV28_35020
501	AAV28_35025	cold-shock protein	bsr7468	7523315	7523530	0	2	0	0	2	2	0	0	-0.301158	0.0788831	9	FALSE	AAV28_35025
502	AAV28_15690	ABC transporter substrate-binding protein	blr3745	3474098	3475186	2	4	2	2	4	4	0	0	-2.47974	2.36874e-06	1	FALSE	AAV28_15690
503	AAV28_15695	hypothetical protein	bsl3746	3475577	3475813	0	2	0	0	2	2	0	0	-0.701853	0.0140848	1	FALSE	AAV28_15695
504	AAV28_08920	hypothetical protein	bll2403	1938568	1939335	0	0	0	0	0	0	0	0	-1.26929	7.75385e-05	2	FALSE	AAV28_08920
505	AAV28_08925	gamma-glutamyltransferase	blr2404	1939534	1941120	0	0	0	0	0	0	0	0	-0.313763	0.14994	2	FALSE	AAV28_08925	Metabolism	Lipid Metabolism	00590 Arachidonic acid metabolism [PATH:ko00590]	E4.4.1.20, LTC4S; leukotriene-C4 synthase [EC:4.4.1.20]
506	AAV28_01650	HAD family hydrolase	bll0962	371456	372091	6	0	6	6	0	0	0	0	1.08523	0.000684209	1	FALSE	AAV28_01650
507	AAV28_01655	peptidase S1 and S6 chymotrypsin/Hap	blr0963	372199	372957	4	0	4	4	0	0	0	0	-0.488884	0.451647	1	FALSE	AAV28_01655
508	AAV28_26995	ABC transporter	bll5892	5797578	5798456	2	0	2	2	0	0	0	0	0.553262	0.0120013	0	FALSE	AAV28_26995
509	AAV28_26990	membrane protein	bsl5891	5797176	5797352	0	2	0	0	2	2	0	0	-4.20624	4.31664e-06	1	FALSE	AAV28_26990
510	AAV28_06925	hypothetical protein	bll2018	1497808	1498206	0	2	0	0	2	2	0	0	5.56971	8.67718e-09	2	TRUE	AAV28_06925
511	AAV28_06920	ABC transporter	bll2017	1497108	1497701	2	0	2	2	0	0	0	0	3.93158	9.42947e-08	2	TRUE	AAV28_06920
512	AAV28_10310	arylsulfatase	bll2662	2232693	2235371	22	0	22	21	0	0	0	1	0.44803	0.00767614	2	FALSE	AAV28_10310	Metabolism	Lipid Metabolism	00140 Steroid hormone biosynthesis [PATH:ko00140]	SULT1E1, STE; estrone sulfotransferase [EC:2.8.2.4]
513	AAV28_10645	transcriptional regulator	bll2727	2316820	2317830	4	0	4	4	0	0	0	0	-0.0514883	0.818483	1	FALSE	AAV28_10645
514	AAV28_10315	hypothetical protein	bll2663	2235487	2235888	0	0	0	0	0	0	0	0	-0.200318	0.19771	1	FALSE	AAV28_10315
515	AAV28_03025	ribose-phosphate pyrophosphokinase	blr1228	665275	665871	2	0	2	2	0	0	0	0	0.590684	0.022618		FALSE	AAV28_03025	Metabolism	Carbohydrate Metabolism	00030 Pentose phosphate pathway [PATH:ko00030]	E5.4.2.2, pgm; phosphoglucomutase [EC:5.4.2.2]
516	AAV28_10640	regulator	blr2726	2315074	2316741	2	0	2	2	0	0	0	0	-0.48695	0.0115199	0	FALSE	AAV28_10640
517	AAV28_17340	diguanylate cyclase	blr4064	3817033	3819102	4	0	4	4	0	0	0	0	-0.253183	0.146259		FALSE	AAV28_17340
518	AAV28_17345	membrane protein	bll4065	3819114	3819839	0	2	0	0	2	2	0	0	-0.148617	0.223614	1	FALSE	AAV28_17345
519	AAV28_13660	hydantoin utilization protein	blr3326	3000539	3002548	10	0	10	10	0	0	0	0	0.529059	0.0595549	2	FALSE	AAV28_13660	Metabolism	Amino Acid Metabolism	00330 Arginine and proline metabolism [PATH:ko00330]	E3.5.4.1, codA; cytosine deaminase [EC:3.5.4.1]
520	AAV28_13845	membrane protein	bll3363	3045432	3046778	14	4	14	14	4	4	0	0	1.98032	1.37553e-07	2	FALSE	AAV28_13845
521	AAV28_13840	lipopolysaccharide biosynthesis protein	blr3362	3043328	3045424	12	2	12	11	2	2	0	1	-0.856885	0.00321822	1	FALSE	AAV28_13840
522	AAV28_13665	methylhydantoinase	blr3327	3002545	3004125	6	0	6	5	0	0	0	1	-0.334605	0.0673804		FALSE	AAV28_13665
523	AAV28_14845	ABC transporter substrate-binding protein	blr3566	3262463	3263764	8	16	8	8	15	16	-1	0	3.52145	6.06576e-06	2	FALSE	AAV28_14845
524	AAV28_21410	hypothetical protein	bsr4821	4662969	4663163	0	0	0	0	0	0	0	0	-1.70797	4.22288e-05	1	FALSE
525	AAV28_21415	peptidase S41	bll4822	4663237	4664574	2	2	2	2	2	2	0	0	-1.58093	2.2537e-05	3	FALSE	AAV28_21415
526	AAV28_39480	peptidase S26	bll0047	8468282	8468827	0	0	0	0	0	0	0	0	0.11405	0.455316		FALSE	AAV28_39480
527	AAV28_07015	hypothetical protein	blr2862	1514264	1514455	2	0	2	2	0	0	0	0	0.71025	0.0072123	2	TRUE
528	AAV28_39485	glycosidase	bll0048	8468824	8469342	2	0	2	2	0	0	0	0	-0.612975	0.0110547		FALSE	AAV28_39485
529	AAV28_30175	iron transporter FeoB	blr6523	6498270	6500141	3	0	3	3	0	0	0	0	1.0053	6.40924e-05	1	FALSE	AAV28_30175
530	AAV28_12640	hypothetical protein	blr3123	2767530	2768933	7	2	7	7	2	2	0	0	0.167567	0.30283	1	FALSE	AAV28_12640
531	AAV28_12645	hypothetical protein	blr3124	2769034	2769303	0	1	0	0	1	1	0	0	-2.3704	1.79397e-06	2	FALSE	AAV28_12645
532	AAV28_40505	hypothetical protein	blr0253	8675809	8676606	0	2	0	0	2	2	0	0	-1.28348	0.108593	1	FALSE	AAV28_40505
533	AAV28_26435	DSBA oxidoreductase	bll5780	5665289	5665954	0	0	0	0	0	0	0	0	-0.087911	0.658705	1	FALSE	AAV28_26435
534	AAV28_18675	membrane protein	bll4323	4095085	4096458	14	2	14	14	2	2	0	0	0.343082	0.123473	3	FALSE	AAV28_18675
535	AAV28_40500	LysR family transcriptional regulator	blr0252	8674573	8675550	4	2	4	4	2	2	0	0	-0.210708	0.376317	2	FALSE	AAV28_40500
536	AAV28_18670	transcriptional regulator	blr4322	4094409	4095047	4	4	4	4	4	4	0	0	0.353224	0.0237349	1	FALSE	AAV28_18670
537	AAV28_38020	TRAP transporter	blr8065	8166203	8167606	14	6	14	5	6	0	6	9	-1.10069	0.000321457	1	FALSE	AAV28_38020
538	AAV28_14120	multidrug MFS transporter	bll3418	3105301	3106635	10	2	10	10	2	1	1	0	0.130507	0.436737	1	FALSE	AAV28_14120
539	AAV28_38025	hypothetical protein	blr8066	8167678	8168193	4	2	4	0	2	0	2	4	0.128066	0.529714	1	FALSE	AAV28_38025
540	AAV28_14125	glyoxalase	bll3419	3106683	3107360	0	4	0	0	2	2	0	0	-0.0363759	0.818312	1	FALSE	AAV28_14125
541	AAV28_37775	hypothetical protein	bll8013	8118332	8118988	4	2	4	0	2	1	1	4	0.845608	0.00648736	1	FALSE	AAV28_37775	Metabolism	Amino Acid Metabolism	00400 Phenylalanine, tyrosine and tryptophan biosynthesis [PATH:ko00400]	trpGD; anthranilate synthase/phosphoribosyltransferase [EC:4.1.3.27 2.4.2.18]
542	AAV28_37770	hypothetical protein	bsl8012	8118017	8118187	0	2	0	0	2	0	2	0	0.0506188	0.501769	1	FALSE	AAV28_37770
543	AAV28_17695	acyltransferase	blr4132	3887743	3888363	4	0	4	4	0	0	0	0	0.894792	0.000440532		FALSE	AAV28_17695
544	AAV28_33670	ABC transporter permease	bll7205	7248440	7249297	0	0	0	0	0	0	0	0	0.212257	0.310732		FALSE	AAV28_33670
545	AAV28_17165	hypothetical protein	blr4030	3781270	3781935	2	0	2	2	0	0	0	0	0.52604	0.00650155	0	FALSE	AAV28_17165
546	AAV28_36820	ABC transporter ATP-binding protein	blr7824	7896929	7897642	2	0	2	2	0	0	0	0	-0.771546	0.00184016		FALSE	AAV28_36820	Environmental Information Processing	Membrane Transport	02010 ABC transporters [PATH:ko02010]	livG; branched-chain amino acid transport system ATP-binding protein
547	AAV28_33675	ABC transporter substrate-binding protein	bll7206	7249294	7250121	0	0	0	0	0	0	0	0	-0.50542	0.21835	1	FALSE	AAV28_33675
548	AAV28_17690	hypothetical protein	blr4131	3887145	3887756	0	0	0	0	0	0	0	0	1.33824	1.60681e-05	1	FALSE	AAV28_17690
549	AAV28_36825	ABC transporter permease	blr7825	7897655	7898533	4	0	4	2	0	0	0	2	-0.60973	0.00926967	0	FALSE	AAV28_36825	Environmental Information Processing	Membrane Transport	02010 ABC transporters [PATH:ko02010]	livK; branched-chain amino acid transport system substrate-binding protein
550	AAV28_17160	carboxymuconolactone decarboxylase	blr4029	3780895	3781242	0	0	0	0	0	0	0	0	0.00481398	0.950061	0	FALSE	AAV28_17160
551	AAV28_33855	uracil phosphoribosyltransferase	blr7239	7280947	7281576	0	0	0	0	0	0	0	0	-0.0628981	0.612932	75	FALSE	AAV28_33855	Metabolism	Nucleotide Metabolism	00240 Pyrimidine metabolism [PATH:ko00240]	E3.2.2.3; uridine nucleosidase [EC:3.2.2.3]
552	AAV28_33850	uracil phosphoribosyltransferase	blr7238	7279507	7280745	4	0	4	4	0	0	0	0	-0.3749	0.238124	0	FALSE	AAV28_33850
553	AAV28_39730	chemotaxis protein	bll0096	8515358	8517433	12	0	11	11	0	0	0	0	-0.469915	0.00937568	1	FALSE	AAV28_39730
554	AAV28_02355	ornithine carbamoyltransferase	blr1099	531783	532706	0	0	0	0	0	0	0	0	-0.965247	0.00702667		FALSE	AAV28_02355
555	AAV28_02350	acetylornithine aminotransferase	blr1098	530575	531783	4	10	4	4	10	10	0	0	-0.0544857	0.791608	8	FALSE	AAV28_02350	Metabolism	Amino Acid Metabolism	00300 Lysine biosynthesis [PATH:ko00300]	dapD; 2,3,4,5-tetrahydropyridine-2-carboxylate N-succinyltransferase [EC:2.3.1.117]
556	AAV28_39735	DNA-binding protein	blr0097	8517677	8518975	6	0	6	6	0	0	0	0	0.260913	0.259932	1	FALSE	AAV28_39735
557	AAV28_40640	formate dehydrogenase	bll0280	8703754	8706045	6	0	6	6	0	0	0	0	0.308562	0.132524	1	FALSE	AAV28_40640	Metabolism	Carbohydrate Metabolism	00630 Glyoxylate and dicarboxylate metabolism [PATH:ko00630]	E1.2.1.2D, fdsD; formate dehydrogenase, delta subunit [EC:1.2.1.2]
558	AAV28_40645	cupin	blr0281	8706294	8707541	0	0	0	0	0	0	0	0	1.29961	0.00186316	1	FALSE	AAV28_40645	Metabolism	Carbohydrate Metabolism	00630 Glyoxylate and dicarboxylate metabolism [PATH:ko00630]	eda; 2-dehydro-3-deoxyphosphogluconate aldolase / 4-hydroxy-2-oxoglutarate aldolase [EC:4.1.2.14 4.1.3.16]
559	AAV28_28560	ABC transporter ATP-binding protein	blr6201	6140371	6141111	0	0	0	0	0	0	0	0	0.416501	0.0184874		FALSE	AAV28_28560	Environmental Information Processing	Membrane Transport	02010 ABC transporters [PATH:ko02010]	ABC.SN.P, ssuC, tauC; sulfonate/nitrate/taurine transport system permease protein
560	AAV28_34080	phenylacetic acid degradation protein	blr7284	7335067	7335990	4	0	4	4	0	0	0	0	-0.743421	0.0363352	1	FALSE	AAV28_34080
561	AAV28_28565	pentapeptide repeat-containing protein	blr6202	6141158	6141955	4	0	4	3	0	0	0	1	0.00171168	0.845355	1	FALSE	AAV28_28565
562	AAV28_34085	hypothetical protein	blr7285	7336059	7336424	0	0	0	0	0	0	0	0	-0.329709	0.305023	1	FALSE	AAV28_34085
563	AAV28_38285	ABC transporter permease	blr8118	8229952	8230614	4	4	4	4	4	4	0	0	-0.0811755	0.676982	68	FALSE	AAV28_38285
564	AAV28_38280	ABC transporter substrate-binding protein	blr8117	8228960	8229814	4	0	4	4	0	0	0	0	0.12527	0.47649	102	FALSE	AAV28_38280
565	AAV28_19030	lysine 2,3-aminomutase	blr4388	4171151	4172245	4	0	4	3	0	0	0	1	0.504514	0.0456741		FALSE	AAV28_19030	Metabolism	Amino Acid Metabolism	00310 Lysine degradation [PATH:ko00310]	iucC; aerobactin synthetase subunit beta [EC:6.3.2.27]
566	AAV28_19035	hypothetical protein	blr0094	4172289	4172543	0	0	0	0	0	0	0	0	-0.288643	0.082501	1	FALSE	AAV28_19035
567	AAV28_19785	epoxide hydrolase	blr4520	4327617	4328573	0	2	0	0	2	2	0	0	-1.02557	0.000203245	3	FALSE	AAV28_19785
568	AAV28_19780	D-alanyl-D-alanine carboxypeptidase	bll4519	4326202	4327416	0	0	0	0	0	0	0	0	-0.831452	0.00478575	3	FALSE	AAV28_19780	Metabolism	Glycan Biosynthesis and Metabolism	00550 Peptidoglycan biosynthesis [PATH:ko00550]	pbpB; penicillin-binding protein 2B
569	AAV28_27715	enoyl-CoA hydratase	bll6036	5965945	5966742	0	0	0	0	0	0	0	0	-0.0154147	0.487644	1	FALSE	AAV28_27715	Metabolism	Carbohydrate Metabolism	00640 Propanoate metabolism [PATH:ko00640]	E1.3.1.-; [EC:1.3.1.-]
570	AAV28_27710	hypothetical protein	bll6035	5961508	5965455	32	6	32	32	6	4	2	0	0.224472	0.56553	1	FALSE	AAV28_27710
571	AAV28_37190	rubrerythrin	blr7895	7976533	7977504	4	2	4	4	0	2	-2	0	-0.397492	0.0248623	1	FALSE	AAV28_37190
572	AAV28_37195	amidase	blr7896	7977668	7979140	6	0	6	6	0	0	0	0	-1.36409	0.000227824	2	FALSE	AAV28_37195	Metabolism	Amino Acid Metabolism	00330 Arginine and proline metabolism [PATH:ko00330]	gbuA; guanidinobutyrase [EC:3.5.3.7]
573	AAV28_18925	enoyl-CoA hydratase	blr4369	4150527	4151321	0	2	0	0	2	2	0	0	0.329464	0.078089	1	FALSE	AAV28_18925	Metabolism	Carbohydrate Metabolism	00640 Propanoate metabolism [PATH:ko00640]	E1.3.1.-; [EC:1.3.1.-]
574	AAV28_18920	GntR family transcriptional regulator	bll4368	4149744	4150424	2	0	2	2	0	0	0	0	0.0904054	0.565991	1	FALSE	AAV28_18920
575	AAV28_32100	multidrug transporter MatE	bll6904	6917303	6918778	2	0	2	2	0	0	0	0	0.465525	0.0289994	1	FALSE	AAV28_32100
576	AAV28_16565	peptidase M48	bll3910	3659069	3659749	2	0	2	2	0	0	0	0	0.207006	0.455446	2	FALSE	AAV28_16565
577	AAV28_19255	hydroxymethylglutaryl-CoA lyase	blr4422	4203777	4204688	2	0	2	2	0	0	0	0	-0.389129	0.0206429	0	FALSE	AAV28_19255	Metabolism	Carbohydrate Metabolism	00650 Butanoate metabolism [PATH:ko00650]	E2.3.3.10, pksG; hydroxymethylglutaryl-CoA synthase [EC:2.3.3.10]
578	AAV28_16560	hypothetical protein	bll3909	3658583	3659005	2	0	2	2	0	0	0	0	-0.506848	0.00683303	2	FALSE	AAV28_16560
579	AAV28_32105	TetR family transcriptional regulator	blr6905	6918922	6919500	2	0	2	2	0	0	0	0	0.998145	0.0382564	1	FALSE	AAV28_32105
580	AAV28_19250	3-methylcrotonyl-CoA carboxylase	blr4421	4201760	4203775	4	0	4	4	0	0	0	0	0.368406	0.0310286	0	FALSE	AAV28_19250	Metabolism	Amino Acid Metabolism	00280 Valine, leucine and isoleucine degradation [PATH:ko00280]	ABAT; 4-aminobutyrate aminotransferase / (S)-3-amino-2-methylpropionate transaminase [EC:2.6.1.19 2.6.1.22]
581	AAV28_03405	hypothetical protein	blr1303	735176	735589	0	0	0	0	0	0	0	0	0.233973	0.22917		FALSE	AAV28_03405
582	AAV28_07385	transcriptional regulator	bll2109	1607792	1608475	10	2	10	10	2	2	0	0	1.13301	0.00054537	2	TRUE	AAV28_07385
583	AAV28_03400	C4-dicarboxylate ABC transporter	blr1302	733107	735215	2	4	2	2	4	4	0	0	-0.934242	0.000798762	102	FALSE	AAV28_03400
584	AAV28_07380	hypothetical protein	blr7623	1606213	1606488	0	2	0	0	2	2	0	0	0.599572	0.00285844	2	TRUE
585	AAV28_41590	heme transporter	blr0468	8934829	8935497	2	3	2	2	3	3	0	0	-0.0255595	0.87887	7	FALSE	AAV28_41590	Environmental Information Processing	Membrane Transport	02010 ABC transporters [PATH:ko02010]	ccmC; heme exporter protein C
586	AAV28_11695	RND transporter MFP subunit	blr2935	2553465	2554667	4	0	4	4	0	0	0	0	0.79904	0.00067309		FALSE	AAV28_11695
587	AAV28_25415	alpha/beta hydrolase	bll5588	5464412	5465167	0	2	0	0	2	2	0	0	-2.46273	1.29368e-06	1	FALSE	AAV28_25415
588	AAV28_41595	heme transporter HemC	blr0469	8935589	8936380	4	0	4	4	0	0	0	0	-0.594037	0.0844626	2	FALSE	AAV28_41595	Environmental Information Processing	Membrane Transport	02010 ABC transporters [PATH:ko02010]	ccmD; heme exporter protein D
589	AAV28_25410	hypothetical protein	blr5587	5463056	5464426	2	0	2	2	0	0	0	0	-0.11214	0.466568	3	FALSE	AAV28_25410
590	AAV28_11690	RND transporter	blr2934	2550299	2553478	8	0	8	7	0	0	0	1	-0.185619	0.363069	1	FALSE	AAV28_11690
591	AAV28_29210	AsnC family transcriptional regulator	bll6330	6295643	6296143	4	2	4	4	2	2	0	0	-0.0356277	0.71424	1	FALSE	AAV28_29210
592	AAV28_22290	dienelactone hydrolase	bll4985	4849406	4850521	4	3	4	4	3	3	0	0	0.104303	0.50864	1	FALSE	AAV28_22290
593	AAV28_29740	hypothetical protein	bll6436	6405460	6405723	0	0	0	0	0	0	0	0	-0.996421	0.000567045	2	FALSE
594	AAV28_29965	ABC transporter substrate-binding protein	bll6481	6455850	6456875	2	4	2	2	4	4	0	0	-1.31495	0.000203319	1	FALSE	AAV28_29965
595	AAV28_22295	short-chain dehydrogenase	bll4986	4850794	4851765	2	10	2	2	10	10	0	0	-1.03565	2.40466e-05	19	FALSE	AAV28_22295
596	AAV28_29215	hypothetical protein	bll0134	6296269	6296589	2	0	2	2	0	0	0	0	0.0769673	0.617147	1	FALSE
597	AAV28_29960	hypothetical protein	bll6480	6455116	6455820	2	0	2	2	0	0	0	0	-0.2415	0.253182	1	FALSE	AAV28_29960
598	AAV28_29745	gluconolactonase	blr6437	6406002	6407234	0	0	0	0	0	0	0	0	-1.93249	2.40545e-05	2	FALSE	AAV28_29745	Metabolism	Carbohydrate Metabolism	00030 Pentose phosphate pathway [PATH:ko00030]	gcd; quinoprotein glucose dehydrogenase [EC:1.1.5.2]
599	AAV28_23475	hypothetical protein	bll5218	5094627	5094956	0	0	0	0	0	0	0	0	-0.827664	0.000750476	1	FALSE	AAV28_23475
600	AAV28_23470	hypothetical protein	bll6866	5094395	5094616	0	0	0	0	0	0	0	0	-2.89778	8.81293e-08	0	FALSE
601	AAV28_35590	monooxygenase	blr7582	7640720	7642087	8	0	8	8	0	0	0	0	-0.260231	0.206956	0	FALSE	AAV28_35590	Metabolism	Amino Acid Metabolism	00340 Histidine metabolism [PATH:ko00340]	E3.5.1.68; N-formylglutamate deformylase [EC:3.5.1.68]
602	AAV28_35595	2-keto-4-pentenoate hydratase	blr7583	7642102	7642887	2	0	2	2	0	0	0	0	0.0611484	0.785806	0	FALSE	AAV28_35595
603	AAV28_35845	3-octaprenyl-4-hydroxybenzoate carboxy-lyase	blr7630	7695524	7696108	2	0	2	2	0	0	0	0	-0.567517	0.00635347		FALSE	AAV28_35845	Metabolism	Metabolism of Cofactors and Vitamins	00130 Ubiquinone and other terpenoid-quinone biosynthesis [PATH:ko00130]	ubiD; 3-octaprenyl-4-hydroxybenzoate carboxy-lyase UbiD [EC:4.1.1.-]
604	AAV28_27365	branched-chain amino acid ABC transporter substrate-binding protein	blr5966	5882505	5883788	4	0	4	4	0	0	0	0	0.145468	0.572904	1	FALSE	AAV28_27365	Environmental Information Processing	Membrane Transport	02010 ABC transporters [PATH:ko02010]	aotP; arginine/ornithine transport system ATP-binding protein [EC:3.6.3.-]
605	AAV28_35840	3-octaprenyl-4-hydroxybenzoate carboxy-lyase	blr7629	7693941	7695527	4	0	4	4	0	0	0	0	1.51447	0.0315136	1	FALSE	AAV28_35840	Metabolism	Metabolism of Cofactors and Vitamins	00130 Ubiquinone and other terpenoid-quinone biosynthesis [PATH:ko00130]	ubiA; 4-hydroxybenzoate octaprenyltransferase [EC:2.5.1.-]
606	AAV28_35680	glutamate ABC transporter permease	bll7599	7658663	7659394	0	0	0	0	0	0	0	0	-0.868866	0.000660481	25	FALSE	AAV28_35680	Environmental Information Processing	Membrane Transport	02010 ABC transporters [PATH:ko02010]	gltK; glutamate/aspartate transport system permease protein
607	AAV28_27360	ABC transporter permease	blr5965	5881384	5882457	2	0	2	2	0	0	0	0	-0.527099	0.0205768	0	FALSE	AAV28_27360	Environmental Information Processing	Membrane Transport	02010 ABC transporters [PATH:ko02010]	livH; branched-chain amino acid transport system permease protein
608	AAV28_35425	amidohydrolase	blr7549	7603806	7604690	0	2	0	0	2	2	0	0	-1.07737	0.000411762	16	FALSE	AAV28_35425
609	AAV28_32865	hypothetical protein	bll7046	7081248	7081799	0	0	0	0	0	0	0	0	0.764892	0.00110493	1	FALSE	AAV28_32865
610	AAV28_15035	hypothetical protein	bll3605	3306319	3307302	6	0	6	6	0	0	0	0	0.181857	0.4875	1	FALSE	AAV28_15035
611	AAV28_35420	50S ribosomal protein L36	bsl7548	7603339	7603464	0	0	0	0	0	0	0	0	-1.45879	0.00044159	16	FALSE	AAV28_35420	Genetic Information Processing	Translation	03010 Ribosome [PATH:ko03010]	RP-L35, rpmI; large subunit ribosomal protein L35
612	AAV28_27040	hypothetical protein	blr5901	5806279	5808081	6	2	6	4	2	2	0	2	0.559065	0.00586994	2	FALSE	AAV28_27040
613	AAV28_08710	hypothetical protein	bll2361	1884483	1885283	2	0	2	2	0	0	0	0	0.253303	0.0486089		FALSE	AAV28_08710
614	AAV28_07960	(2Fe-2S)-binding protein	blr2217	1713328	1713825	2	2	2	2	2	2	0	0	-2.60914	4.02793e-06	3	FALSE	AAV28_07960	Metabolism	Nucleotide Metabolism	00230 Purine metabolism [PATH:ko00230]	yagS; xanthine dehydrogenase YagS FAD-binding subunit [EC:1.17.1.4]
615	AAV28_08715	chain-length determining protein	bll2362	1885267	1887477	12	2	12	11	2	2	0	1	-0.776423	0.000826046	0	FALSE	AAV28_08715
616	AAV28_07965	molybdopterin dehydrogenase	blr2218	1713822	1714877	4	0	4	4	0	0	0	0	-1.10678	3.14109e-05		FALSE	AAV28_07965	Metabolism	Nucleotide Metabolism	00230 Purine metabolism [PATH:ko00230]	yagR; xanthine dehydrogenase YagR molybdenum-binding subunit [EC:1.17.1.4]
[truncated: 7,603 more rows]

## Sheet: GAGANNNNNNRTG_diff_methylation_
	locus_tag	product	bl_number_y	start	end	motifs_coding	motifs_utr	mods_coding_a	mods_coding_b	mods_utr_a	mods_utr_b	delta_utr	delta_coding	logFC	adj.P.Val	n_homologs	symbiosis_region	query	KEGG_level1	KEGG_level2	KEGG_level3	KEGG_level4
[truncated: 8,220 more rows]

## Sheet: CRAGGAT2_diff_methylation_and_s
	locus_tag	product	bl_number_y	start	end	motifs_coding	motifs_utr	mods_coding_a	mods_coding_b	mods_utr_a	mods_utr_b	delta_utr	delta_coding	logFC	adj.P.Val	n_homologs	symbiosis_region	query	KEGG_level1	KEGG_level2	KEGG_level3	KEGG_level4
[truncated: 8,220 more rows]

[truncated: 2 more sheets: CRAGGAT_diff_methylation_and_su, CCTTGAG_diff_methylation_and_su]
